# Supplementary material for: Proportion of Concentrate in the Diet of Early Lactation Dairy Cows Has Contrasting Effects on Circulating Leukocyte Global Transcriptomic Profiles, Health and Fertility According to Parity
Source: Int J Mol Sci. 2022 Dec 20;24(1):39. doi: 10.3390/ijms24010039 (PMC9820068; doi:10.3390/ijms24010039)
Supplement: Supplementary file 1 [file ijms-24-00039-s001.zip › Supplementary File S1.xlsx]

## Sheet: Supplementary File S1A
Suplementary File S1A. Differential expressed genes between the multiparous cows offered high (n=14) and low (n = 14) concentrate.
Gene symbol	Log₂ fold change	Fold change	P (BH)	Name
ALB	-8.23498	-301.284	2.53037e-09	albumin
MARCO	-5.83089	-56.9212	1.78218e-08	macrophage receptor with collagenous structure
DMBT1	-3.31541	-9.95491	4.6051e-06	deleted in malignant brain tumors 1
FGG	-5.49549	-45.1135	3.51561e-06	fibrinogen gamma chain
FGA	-6.41213	-85.1614	7.52009e-06	fibrinogen alpha chain
FGB	-4.56974	-23.7481	9.02596e-06	fibrinogen beta chain
TF	-6.11323	-69.2256	1.69754e-05	transferrin
FCER1A	0.745782	1.67688	7.25991e-05	Fc fragment of IgE receptor Ia
ALAS2	1.0668	2.09478	0.000567738	5'-aminolevulinate synthase 2
AMBP	-5.02496	-32.5584	0.000511368	alpha-1-microglobulin/bikunin precursor
LOC112445540	3.48791	11.2193	0.000723844
KNG1	-4.2533	-19.0709	0.0010603	kininogen 1
SERPINA1	-4.85428	-28.9258	0.00100731	serpin family A member 1
LOC112449072	2.23208	4.69812	0.00116337
OAS2	-1.6773	-3.19829	0.00135966	2'-5'-oligoadenylate synthetase 2
GC	-5.44775	-43.6452	0.00138815	GC, vitamin D binding protein
LOC104973517	-5.39373	-42.041	0.00149511
RHOBTB1	-0.588994	-1.5042	0.0016885	Rho related BTB domain containing 1
LOC112447534	1.47473	2.77931	0.00229884
LOC100847724	1.12882	2.18679	0.00250794
AOX1	3.16096	8.94425	0.00254983	aldehyde oxidase 1
COL1A1	3.45317	10.9524	0.00264376	collagen type I alpha 1 chain
SERPINA3-7	-4.93524	-30.5953	0.00371544	endopin 2
PDE9A	0.713447	1.63972	0.00390966	phosphodiesterase 9A
DAB2	0.956089	1.94004	0.00393446	DAB2, clathrin adaptor protein
PCK1	-2.01643	-4.0458	0.00395485	phosphoenolpyruvate carboxykinase 1
SERPINA3-1	-4.83109	-28.4645	0.00469708	serpin peptidase inhibitor, clade A (alpha-1
APOH	-4.74923	-26.8944	0.00568496	apolipoprotein H
ALDOB	-3.85475	-14.4676	0.00560412	aldolase, fructose-bisphosphate B
COL5A3	-1.06397	-2.09068	0.00550789	collagen type V alpha 3 chain
GATM	-0.627514	-1.5449	0.00549289	glycine amidinotransferase
CFB	-0.967546	-1.95551	0.00543484	complement factor B
PPP1R3C	-1.38913	-2.61921	0.00534229	protein phosphatase 1 regulatory subunit 3C
LOC511240	-4.64833	-25.0776	0.00540562	protein HP-25 homolog 1
GCSAML	0.615007	1.53157	0.00564136	germinal center associated signaling and motility like
PPP1R1B	1.45092	2.73382	0.00567378	protein phosphatase 1 regulatory inhibitor subunit
RBP4	-2.93526	-7.64892	0.00564061	retinol binding protein 4
LOC100139881	0.789599	1.72859	0.00706642
RNASE12	0.747917	1.67937	0.00703598	ribonuclease A family member 12 (inactive)
LOC100847574	1.42347	2.6823	0.0073491
LOC112445063	4.32995	20.1116	0.00819811
OAS1Z	-0.92238	-1.89524	0.00823912	2',5'-oligoadenylate synthetase 1, 40/46kDa
IFITM3_1	-0.717801	-1.64467	0.00845375
CYP3A5_2	-3.12993	-8.75391	0.0087144
MAPK10	1.37938	2.60156	0.0086556	mitogen-activated protein kinase 10
LOC782114	-3.71259	-13.1099	0.00884293
LOC112441460	1.11683	2.1687	0.00892418
HAVCR1	-4.33395	-20.1674	0.00885299	hepatitis A virus cellular receptor 1
HMGCS2	-1.65456	-3.14827	0.00873952	3-hydroxy-3-methylglutaryl-CoA synthase 2
IL1R2	0.69699	1.62112	0.00859289	interleukin 1 receptor type 2
ADH1C	-4.3285	-20.0913	0.0091181	alcohol dehydrogenase 1C (class I), gamma
CDH20	-1.09335	-2.1337	0.00900001	cadherin 20
LOC100301263	1.19946	2.29654	0.00889004
HPX	-4.25731	-19.1239	0.00921317	hemopexin
SCN3B_1	2.85777	7.24895	0.00917879
IFITM2	-1.15921	-2.23336	0.00968544	interferon induced transmembrane protein 2 (1-8D)
TTR	-4.21504	-18.5717	0.00953155	transthyretin
MPO	-1.23524	-2.35421	0.00945419	myeloperoxidase
HTR1B	1.19912	2.296	0.00935504	5-hydroxytryptamine receptor 1B
LOC614741	-0.928878	-1.9038	0.00937036
STPG3	-0.937281	-1.91492	0.00994292	sperm-tail PG-rich repeat containing 3
VTN	-2.63851	-6.2269	0.00989291	vitronectin
RSAD2	-1.03129	-2.04385	0.00975382	radical S-adenosyl methionine domain containing 2
AHSG	-3.68086	-12.8248	0.00965652	alpha 2-HS glycoprotein
ITGA9	-0.791397	-1.73075	0.00953011	integrin, alpha 9
PROC	-1.86001	-3.6301	0.00988445	protein C, inactivator of coagulation factors Va
MAN1B1_2	1.46177	2.75446	0.01011	endoplasmic reticulum mannosyl-oligosaccharide 1,2-alpha-mannosidase
OAS1Y	-1.00366	-2.00508	0.0101471	2',5'-oligoadenylate synthetase 1, 40/46kDa
LOC112442408	-0.719038	-1.64608	0.0101608
GSDMA	-0.896856	-1.862	0.0107057	gasdermin A
CTSV	-1.48586	-2.80085	0.0120374	cathepsin V
FAM110B	-0.966522	-1.95412	0.0118741	family with sequence similarity 110 member B
HIST1H2AK	-3.40865	-10.6195	0.0118429	H2A clustered histone 15
LOC281376	1.05295	2.07477	0.0118717	serpin family B member 2-like
MS4A2	0.610787	1.52709	0.0121935	membrane spanning 4-domains A2
C11H2orf50	0.637899	1.55606	0.0124076	chromosome 11 C2orf50 homolog
ADAMTS3	0.745063	1.67605	0.0126034	ADAM metallopeptidase with thrombospondin type 1
C23H6orf132	0.72512	1.65304	0.013148	chromosome 23 C6orf132 homolog
GLYAT	-3.94993	-15.4543	0.0131415	glycine-N-acyltransferase
GSTA1	-3.78159	-13.7522	0.015975	glutathione S-transferase alpha 3
GIF	-1.43768	-2.70885	0.0170476	gastric intrinsic factor
GZMB	0.635157	1.55311	0.0170909	granzyme B (granzyme 2, cytotoxic
OAS1X	-0.958222	-1.94291	0.0183749	2',5'-oligoadenylate synthetase 1, 40/46kDa
SLC6A12	0.802977	1.7447	0.01821	solute carrier family 6 member 12
VPS37D	-0.647922	-1.56691	0.0182813	vacuolar protein sorting 37 homolog D (S.
SPP2	-3.78762	-13.8098	0.0184827	secreted phosphoprotein 2
NUPR1	-0.80828	-1.75112	0.0186355	nuclear protein 1, transcriptional regulator
LOC511106	2.50351	5.67065	0.0187112	serpin peptidase inhibitor, clade B like
ADAMDEC1	0.814922	1.7592	0.0187774	ADAM-like, decysin 1
MYCL	0.789667	1.72868	0.0185833	MYCL proto-oncogene, bHLH transcription factor
GPIHBP1	1.36574	2.57708	0.018638	glycosylphosphatidylinositol anchored high density lipoprotein binding protein 1
COL1A2	2.60205	6.07147	0.0184401	collagen type I alpha 2 chain
PTI	0.664828	1.58538	0.0183717	pancreatic trypsin inhibitor
CLEC1A	0.601482	1.51727	0.0186181	C-type lectin domain family 1 member A
LRRC71	0.610093	1.52636	0.0186227	leucine rich repeat containing 71
MGC137014	-3.73196	-13.2871	0.0186277	protein HP-20 homolog
FCAR	0.827119	1.77414	0.0185419	Fc fragment of IgA receptor
CYP1A2	-2.15726	-4.46066	0.0184876	cytochrome P450, family 1, subfamily A, polypeptide 2
GPR32	1.03579	2.05024	0.0183505	G protein-coupled receptor 32
PRKCG	-1.13601	-2.19772	0.0187928	protein kinase C gamma
LOC100337081	-0.898716	-1.86441	0.0189043
TFF2	1.05915	2.0837	0.0187764	trefoil factor 2
LOC100335635	0.59896	1.51462	0.0196406
LRRC66	0.828453	1.77578	0.019648	leucine rich repeat containing 66
FABP1	-3.62362	-12.3259	0.0196069	fatty acid binding protein 1
MEIS3	0.71273	1.6389	0.0203614	Meis homeobox 3
APOC3	-2.68496	-6.43063	0.0204552	apolipoprotein C-III
MX2	-0.808196	-1.75102	0.0212184	MX dynamin like GTPase 2
BRB	-0.781489	-1.7189	0.0229337	brain ribonuclease
TRPC3	-0.707588	-1.63307	0.0228034	transient receptor potential cation channel
EPB41L4A	-0.612167	-1.52855	0.0227308	erythrocyte membrane protein band 4.1 like 4A
FAM3B	-0.636615	-1.55468	0.0225587	FAM3 metabolism regulating signaling molecule B
SLC51A	0.636241	1.55427	0.0230751	solute carrier family 51 alpha subunit
COL3A1	2.69591	6.47964	0.0233452	collagen type III alpha 1 chain
SELENOM	-0.587909	-1.50307	0.024074	selenoprotein M
LIF	0.710313	1.63616	0.0239859	LIF, interleukin 6 family cytokine
CYP2E1	-2.30541	-4.94307	0.0249724	cytochrome P450, family 2, subfamily E, polypeptide
AIF1L	-1.13946	-2.20298	0.0249033	allograft inflammatory factor 1 like
SPP1	2.08419	4.24037	0.0248446	secreted phosphoprotein 1
ACAN	-1.2499	-2.37825	0.0250281	aggrecan
ALOX5	-0.799663	-1.74069	0.0263599	arachidonate 5-lipoxygenase
OOSP2	-1.19461	-2.28883	0.0275036	oocyte secreted protein 1 (pseudogene)
CLCN1	-1.44746	-2.72727	0.0279856	chloride voltage-gated channel 1
NRIP3	0.679355	1.60142	0.0279821	nuclear receptor interacting protein 3
ISG15	-0.958434	-1.9432	0.0287441	ISG15 ubiquitin-like modifier
CCDC153	0.813136	1.75703	0.0300585	coiled-coil domain containing 153
ENHO	-0.843845	-1.79483	0.0301429	energy homeostasis associated
HBB	0.711389	1.63738	0.0300397	hemoglobin, beta
CCL16	0.75838	1.69159	0.0319296	C-C motif chemokine ligand 16
IL20RA	0.726896	1.65507	0.0319728	interleukin 20 receptor subunit alpha
PTPN3	-0.621724	-1.53871	0.0321493	protein tyrosine phosphatase, non-receptor type 3
TUBA1D	0.839429	1.78934	0.031935	tubulin, alpha 3d
TTC25	1.53928	2.90649	0.0322701	tetratricopeptide repeat domain 25
LOC514257	-0.602111	-1.51794	0.0324878	uncharacterized LOC514257
KLRJ1	0.74271	1.67332	0.0327837	killer cell lectin-like receptor family J member 1
TUFT1	0.934596	1.91135	0.0331395	tuftelin 1
LOC521656	-1.07106	-2.10097	0.0329112	cytochrome P450, family 2, subfamily J
P2RY12	0.899964	1.86602	0.0328787	purinergic receptor P2Y12
LOC112445995	0.587406	1.50254	0.0327089
OR12D2	-2.12331	-4.35693	0.032506	olfactory receptor, family 12, subfamily D, member
APLP1	0.875206	1.83427	0.0326714	amyloid beta precursor like protein 1
LOC101906781	-1.31783	-2.49291	0.0337956
NKG2A	0.615208	1.53178	0.0342065	NKG2-A/NKG2-B type II integral membrane
ZNF215	1.23535	2.35438	0.035753	zinc finger protein 215
LOC107133005	1.22972	2.34522	0.0359307
ORM1	-1.31203	-2.4829	0.0373327	orosomucoid 1
IFNB1	-0.807907	-1.75067	0.0371767	interferon, beta 1, fibroblast
NGP	-1.33035	-2.51464	0.0372315	neutrophilic granule protein-like
RSPO1	1.04639	2.06536	0.037638	R-spondin 1
LOC112441554	0.777716	1.71441	0.0375577
LOC511498	-1.68476	-3.21487	0.0373571	cytochrome P450, family 2, subfamily c
LOC509155	1.5502	2.92857	0.0374409
LOC101905153	0.913112	1.8831	0.0384426
CRTAC1	-1.22435	-2.3365	0.0404482	cartilage acidic protein 1
CDKN1C	0.746968	1.67826	0.0408222	cyclin dependent kinase inhibitor 1C
FRRS1	-1.17206	-2.25333	0.0412814	ferric-chelate reductase 1
LOC112445732	2.85731	7.24663	0.0414605
LOC112445470	1.96968	3.91681	0.0412665
APOA2	-1.54113	-2.91023	0.0424445	apolipoprotein A2
ITIH2	-1.49464	-2.81794	0.0426347	inter-alpha-trypsin inhibitor heavy chain 2
ELN	-0.586368	-1.50146	0.0431992	elastin
DDX25	-0.628836	-1.54632	0.0433821	DEAD-box helicase 25
DMD	0.591074	1.50637	0.0437723	dystrophin
IFI6	-0.605113	-1.5211	0.0436783	interferon alpha inducible protein 6
OR56A1	1.13802	2.20079	0.0440629	olfactory receptor, family 56, subfamily A, member 1
PASD1	1.15921	2.23335	0.0455362	PAS domain containing repressor 1
LOC100296778	0.598132	1.51375	0.0459968
TPM1	-0.669933	-1.591	0.0459826	tropomyosin 1
LOC112442062	-0.655945	-1.57565	0.0460503
CELA2A	-1.62162	-3.0772	0.0468002	chymotrypsin-like elastase family, member 2A
LOC100196897	0.901033	1.8674	0.0469252	uncharacterized LOC100196897
LOC785370	-1.13979	-2.20349	0.0470381
SLC22A15	0.601494	1.51729	0.0495129	solute carrier family 22 member 15
	Up	76
	Down	97
	Total	173

## Sheet: Supplementary File S1B
Suplementary File S1B. Differential expressed genes between the multiparous cows offered medium (n=15) and low (n = 14) concentrate.
Gene symbol	Log₂ fold change	Fold change	P (BH)	Name
MARCO	-5.45772	-43.9478	4.71227e-08	macrophage receptor with collagenous structure
COL1A1	5.51767	45.8124	1.05599e-07	collagen type I alpha 1 chain
MYH7	6.21377	74.2219	4.68705e-06	myosin heavy chain 7
FGA	-5.1889	-36.4767	1.13559e-05	fibrinogen alpha chain
ALB	-4.97804	-31.5166	1.07836e-05	albumin
MYH2	6.80034	111.457	4.1198e-05	myosin heavy chain 2
TF	-4.7364	-26.6562	4.34571e-05	transferrin
COL3A1	4.78215	27.5151	4.06712e-05	collagen type III alpha 1 chain
COL1A2	4.34364	20.3033	4.3367e-05	collagen type I alpha 2 chain
ATP6V0A4	1.00164	2.00227	8.10554e-05	ATPase H+ transporting V0 subunit a4
SCN3B_1	3.94998	15.4547	0.000145635	sodium voltage-gated channel beta subunit 3
LOC100295719	1.88786	3.70085	0.000150793
FGB	-3.49547	-11.2783	0.000311135	fibrinogen beta chain
AMBP	-4.29723	-19.6605	0.000345707	alpha-1-microglobulin/bikunin precursor
MYBPC1	3.88926	14.8178	0.000327729	myosin binding protein C, slow type
SERPINA1	-4.89312	-29.715	0.000433124	serpin family A member 1
CYS1	1.12308	2.17812	0.000441052	cystin 1
FGG	-3.30128	-9.85789	0.000615737	fibrinogen gamma chain
GC	-4.86234	-29.0878	0.000587689	GC, vitamin D binding protein
CYP2E1	-4.01747	-16.1949	0.00106718	cytochrome P450, family 2, subfamily E, polypeptide
LOC513869	1.65166	3.14194	0.00117114
SCARA5	3.54947	11.7084	0.00117306	scavenger receptor class A member 5
ADGRG1	0.857385	1.81175	0.00193274	adhesion G protein-coupled receptor G1
KRT23	2.70985	6.54255	0.00190181	keratin 23
SERPINA3-7	-4.34174	-20.2765	0.00211733	endopin 2
LUM	3.72428	13.2166	0.00216827	lumican
FBLN1	3.29359	9.80547	0.00210298	fibulin 1
LOC100848575	0.804277	1.74627	0.00214111
ALDOB	-4.32056	-19.9811	0.00207256	aldolase, fructose-bisphosphate B
CXCL8	1.00491	2.00682	0.00241795	C-X-C motif chemokine ligand 8
KNG1	-3.29968	-9.84696	0.00235786	kininogen 1
SERPINA3-1	-4.24477	-18.9585	0.00265083	serpin peptidase inhibitor, clade A (alpha-1
DES	3.98354	15.8185	0.00267514	desmin
CCL5	0.867738	1.8248	0.00294592	C-C motif chemokine ligand 5
APOH	-4.16281	-17.9114	0.00315659	apolipoprotein H
BEX2_1	-1.9886	-3.96852	0.00321479	brain expressed X-linked 2
AOX1	2.89497	7.43828	0.00323456	aldehyde oxidase 1
SFRP4	2.40184	5.28475	0.00327065	secreted frizzled related protein 4
LOC618565	1.30066	2.46341	0.00329141
CYP3A5_2	-3.4402	-10.8543	0.00321603	cytochrome P450 family 3 subfamily A member 5
TTC25	2.0648	4.18376	0.00348089	tetratricopeptide repeat domain 25
DMBT1	-2.06057	-4.17152	0.00354971	deleted in malignant brain tumors 1
DCN	3.19328	9.14686	0.00400421	decorin
ACTA1	2.82085	7.06578	0.00439537	actin, alpha 1, skeletal muscle
SPARC	1.70591	3.26236	0.00433763	secreted protein acidic and cysteine rich
LOC511240	-3.62158	-12.3084	0.00442278	protein HP-25 homolog 1
LOC112445701	1.00571	2.00793	0.00479344
CYP1A2	-2.617	-6.13473	0.00537257	cytochrome P450, family 1, subfamily A, polypeptide 2
LOC282685	-1.69698	-3.24221	0.00604296	rhesus-like protein
ADH1C	-3.74151	-13.3754	0.0075868	alcohol dehydrogenase 1C (class I), gamma
SPATA21	-2.49592	-5.6409	0.00756219	spermatogenesis associated 21
HPX	-3.66569	-12.6906	0.00779781	hemopexin
LOC100847724	0.930949	1.90653	0.00808955
PRUNE2	0.688584	1.6117	0.00819175	prune homolog 2 with BCH domain
SGCA	0.900606	1.86685	0.0103359	sarcoglycan alpha
TNNC1	4.28386	19.4792	0.0106427	troponin C1, slow skeletal and cardiac type
AHSG	-3.3111	-9.92525	0.0106348	alpha 2-HS glycoprotein
POPDC3	1.09383	2.1344	0.0115664	popeye domain containing 3
CCL4	0.729066	1.65757	0.0114999	chemokine (C-C motif) ligand 4
LOC617313	0.986081	1.9808	0.0113136
LOC782114	-2.98078	-7.89412	0.0112499
TNNT1	4.16617	17.9532	0.0121545	troponin T1, slow skeletal type
TTR	-3.17453	-9.02875	0.0120587	transthyretin
LOC100336869	1.15408	2.22542	0.0139092	NKG2-A/NKG2-B type II integral membrane protein
CKM	2.38891	5.23763	0.0145146	creatine kinase, M-type
FAM110B	-0.913829	-1.88404	0.0144056	family with sequence similarity 110 member B
HAVCR1	-2.97575	-7.86663	0.0143609	hepatitis A virus cellular receptor 1
LOC112448525	3.97976	15.7771	0.0145546
SPP2	-3.81466	-14.0711	0.0148212	secreted phosphoprotein 2
VTN	-2.3332	-5.03923	0.014801	vitronectin
MB	3.998	15.9778	0.0147325	myoglobin
LOC528412	1.05225	2.07376	0.015017
LOC523431	1.05766	2.08155	0.0158694
GSTA1	-3.18635	-9.10307	0.015808	glutathione S-transferase alpha 3
PLEKHA6_1	0.716908	1.64366	0.0157367	pleckstrin homology domain containing, family A member 6
OASL	0.660435	1.58056	0.0158889	2'-5'-oligoadenylate synthetase like
CLDND2	0.605763	1.52178	0.0162116	claudin domain containing 2
MFAP5	3.06968	8.39589	0.017308	microfibril associated protein 5
IL1R2	0.595423	1.51092	0.0181366	interleukin 1 receptor type 2
KIR3DL2	0.904536	1.87194	0.0198582	killer cell immunoglobulin-like receptor, three
ITIH2	-1.74861	-3.36034	0.0211061	inter-alpha-trypsin inhibitor heavy chain 2
FBN1	1.60689	3.04595	0.021376	fibrillin 1
MGC137014	-3.13679	-8.79563	0.0212396	protein HP-20 homolog
LOC101902555	0.825427	1.77206	0.0209883
MGP	2.02089	4.05833	0.0226658	matrix Gla protein
MS4A14	0.690041	1.61333	0.022713	membrane spanning 4-domains A14
IFI27	-0.68003	-1.60217	0.0231258	putative ISG12(a) protein
FABP1	-3.01841	-8.10274	0.0234872	fatty acid binding protein 1
FABP4	1.7917	3.46223	0.0233326	fatty acid binding protein 4, adipocyte
CFI	-0.71162	-1.63764	0.0234553	complement factor I
ADAMDEC1	0.74714	1.67846	0.0262881	ADAM-like, decysin 1
COL5A3	-0.772673	-1.70843	0.0273028	collagen type V alpha 3 chain
GRHL1	0.744622	1.67554	0.0271035	grainyhead like transcription factor 1
LOC101902490	-3.36906	-10.3321	0.0284483
GLYAT	-2.60596	-6.08797	0.0283754	glycine-N-acyltransferase
PNPLA1	-1.11269	-2.16248	0.0282311	patatin like phospholipase domain containing 1
SERPINF1	1.10723	2.15432	0.028098	serpin family F member 1
PLEKHA6_2	1.14408	2.21006	0.0283126	pleckstrin homology domain containing, family A member 6
LOC786126	0.870813	1.82869	0.0316735
RBP4	-1.88833	-3.70206	0.0316557	retinol binding protein 4
COL6A1	1.08187	2.11678	0.0316102	collagen type VI alpha 1 chain
LOC511106	2.21017	4.62729	0.0313493	serpin peptidase inhibitor, clade B like
HBA1	3.36859	10.3287	0.0326064	hemoglobin subunit alpha 1
LRRC17	1.00864	2.01201	0.0330965	leucine rich repeat containing 17
LTBP4	1.49986	2.82815	0.0329699	latent transforming growth factor beta binding protein 4
LOC509155	1.58522	3.00054	0.0328675
CXCL9	1.63205	3.09954	0.0329473	C-X-C motif chemokine ligand 9
LOC508858	0.967346	1.95524	0.0336293
IL20RA	0.70613	1.63142	0.0342964	interleukin 20 receptor subunit alpha
APOC3	-2.14777	-4.43142	0.0353419	apolipoprotein C-III
SAMD5	-0.867338	-1.82429	0.0381089	sterile alpha motif domain containing 5
MYL2	2.44002	5.42649	0.0387245	myosin light chain 2
LOC531152	0.682329	1.60473	0.039154	sodium/glucose cotransporter 1-like
CCDC153	0.757841	1.69096	0.0407587	coiled-coil domain containing 153
SYNDIG1L	0.786526	1.72492	0.0407996	synapse differentiation inducing 1 like
LOC100139916	-0.845456	-1.79683	0.0414433
CABCOCO1	0.909353	1.8782	0.0418798	ciliary associated calcium binding coiled-coil 1
LOC107131556	1.48745	2.80393	0.0432577
KLRF1	-0.754982	-1.68761	0.045141	killer cell lectin like receptor F1
LOC511498	-1.59155	-3.01374	0.0454565	cytochrome P450, family 2, subfamily c
KIR3DS1	0.91684	1.88798	0.0457499	killer cell immunoglobulin-like receptor, three
GPNMB	1.47208	2.77421	0.0468659	glycoprotein nmb
SPP1	1.81441	3.51715	0.047454	secreted phosphoprotein 1
PROC	-1.25688	-2.38979	0.047664	protein C, inactivator of coagulation factors Va
CATHL2	-1.48288	-2.79506	0.047673	cathelicidin 2
LOC520016	0.635654	1.55364	0.0478702
	Up	77
	Down	49
	Total	126

## Sheet: Supplementary File S1C
Suplementary File S1C. Differential expressed genes between the multiparous cows offered high (n=14) and medium (n = 15) concentrate.
Gene symbol	Log₂ fold change	Fold change	P (BH)	Name
MYH2	-6.14969	-70.9972	9.84941e-05	myosin heavy chain 2
LOC112449072	2.30658	4.94709	0.00266056
LOC100295719	-1.68071	-3.20586	0.00380322
OAS2	-1.64627	-3.13023	0.00432587	2'-5'-oligoadenylate synthetase 2
ALAS2	0.933184	1.90949	0.00667941	5'-aminolevulinate synthase 2
LOC618565	-1.42097	-2.67766	0.00634507
TMPRSS2	-1.11708	-2.16907	0.00606225	transmembrane serine protease 2
CCL5	-0.866284	-1.82296	0.013247	C-C motif chemokine ligand 5
OAS1Z	-0.976845	-1.96816	0.0122219	2',5'-oligoadenylate synthetase 1, 40/46kDa
SYNDIG1L	-1.20034	-2.29794	0.0120533	synapse differentiation inducing 1 like
LOC100848815	0.620088	1.53697	0.0146735	SLA class II histocompatibility antigen, DQ
LOC101904674	-4.10446	-17.2015	0.0150552
PLEKHA6_1	-0.844313	-1.79541	0.0166923	pleckstrin homology domain containing, family A member 6
LOC282685	1.73615	3.33145	0.0157071	rhesus-like protein
LOC614741	-0.970097	-1.95897	0.0151541
CALHM1	-0.930404	-1.90581	0.0159823	calcium homeostasis modulator 1
HIST1H2AK	-3.60702	-12.1849	0.0187765	H2A clustered histone 15
ISG12(B)	1.98474	3.95791	0.017906	TLH29 protein precursor-like
LOC514257	-0.752948	-1.68523	0.0210185	uncharacterized LOC514257
LOC100847574	1.33992	2.53138	0.0200475
RSAD2	-1.03386	-2.0475	0.0194066	radical S-adenosyl methionine domain containing 2
HBB	0.859785	1.81477	0.0221069	hemoglobin, beta
ZBED2	-0.920992	-1.89342	0.0219957	zinc finger BED-type containing 2
ACOX2	-0.85368	-1.8071	0.0212493	acyl-CoA oxidase 2
LOC112443869	1.04285	2.06029	0.0222525
SIGLEC1	-0.794524	-1.73451	0.0242188	sialic acid binding Ig like lectin 1
LOC112443785	-0.931527	-1.90729	0.0244193
SPAM1	-0.610859	-1.52717	0.0251662	sperm adhesion molecule 1 (PH-20 hyaluronidase,
STX1A	-1.68495	-3.2153	0.0250898	syntaxin 1A
OAS1Y	-0.95885	-1.94376	0.0254425	2',5'-oligoadenylate synthetase 1, 40/46kDa
OR12D2	-2.49354	-5.63158	0.0267426	olfactory receptor, family 12, subfamily D, member
CREB3L1	-0.639311	-1.55758	0.026477	cAMP responsive element binding protein 3 like 1
AGRN	-0.705151	-1.63032	0.0261362	agrin
LOC786987	1.20192	2.30046	0.0257946
CYS1	-0.749634	-1.68137	0.0287071	cystin 1
LOC785582	-2.08243	-4.2352	0.0284614
LOC100336869	-1.13969	-2.20333	0.0279567	NKG2-A/NKG2-B type II integral membrane protein
LOC101902490	3.74207	13.3806	0.0274826
FCRL6	-1.9003	-3.7329	0.0278402	Fc receptor like 6
KLRA1	-1.06734	-2.09557	0.0280666	killer cell lectin-like receptor subfamily A,
GIF	-1.40253	-2.64365	0.0301085	gastric intrinsic factor
KLRF1	0.914616	1.88507	0.0296017	killer cell lectin like receptor F1
MYBPC1	-2.32412	-5.00759	0.0308597	myosin binding protein C, slow type
LOC512869	-0.952355	-1.93503	0.031478
LOC281376	0.961784	1.94772	0.0319358	serpin family B member 2-like
LOC112445540	1.94375	3.84704	0.0318735
LOC112445102	-1.6151	-3.06332	0.0314353
SPARC	-1.38561	-2.61283	0.0337349	secreted protein acidic and cysteine rich
SCARA5	-2.24636	-4.74486	0.035187	scavenger receptor class A member 5
GABRD	-1.19611	-2.29121	0.0351623	gamma-aminobutyric acid type A receptor delta
LOC529277	0.65425	1.5738	0.0386958
PCP4L1	0.932229	1.90822	0.0386919	Purkinje cell protein 4 like 1
MX2	-0.787944	-1.72661	0.0381174	MX dynamin like GTPase 2
VPS37D	-0.603202	-1.51908	0.0392102	vacuolar protein sorting 37 homolog D (S.
OOSP2	-1.21333	-2.31873	0.0387924	oocyte secreted protein 1 (pseudogene)
SLC6A12	0.73373	1.66293	0.0384681	solute carrier family 6 member 12
ISG15	-0.971931	-1.96146	0.0406923	ISG15 ubiquitin-like modifier
TMEM178A	0.855967	1.80997	0.0404282	transmembrane protein 178A
CKM	-2.04442	-4.12507	0.0414593	creatine kinase, M-type
ADGRG1	-0.596068	-1.51159	0.0434182	adhesion G protein-coupled receptor G1
LOC112442408	-0.594985	-1.51046	0.0451161
MAN1B1_2	1.16926	2.24896	0.0468504	endoplasmic reticulum mannosyl-oligosaccharide 1,2-alpha-mannosidase
PPP1R3C	-1.02369	-2.03312	0.0476134	protein phosphatase 1 regulatory subunit 3C
LRP11	0.875217	1.83428	0.0476778	LDL receptor related protein 11
CACHD1	-0.620749	-1.53767	0.0469956	cache domain containing 1
FABP4	-1.63137	-3.09808	0.0495252	fatty acid binding protein 4, adipocyte
IFNK	-0.755394	-1.68809	0.0491233	interferon kappa
HBA1	-3.34322	-10.1487	0.0489906	hemoglobin subunit alpha 1
	Up	19
	Down	49
	Total	68

## Sheet: Supplementary File S1D
Supplementary File S1D. Top 20 upregulated circulating leukocyte genes in the multiparous cows fed with high concentrate (n = 14)
compared with those fed with low concentrate (n = 14) as ranked by the P values.
Gene symbol	Fold change	P*	Name	Selected GO functions
FCER1A	1.68	7.26e-05	Fc fragment of IgE receptor Ia	immune system process
ALAS2	2.09	0.0005677	5'-aminolevulinate synthase 2	metabolic process, response to stimulus, developmental process
LOC112445540	11.22	0.0007238	uncharacterized	not available
LOC112449072	4.7	0.001163	multidrug resistance-associated protein 4-like	not available
LOC112447534	2.78	0.002299	uncharacterized	not available
LOC100847724	2.19	0.002508	WAP four-disulfide core domain protein 18	not available
AOX1	8.94	0.00255	aldehyde oxidase 1	metabolic process
COL1A1	10.95	0.002644	collagen type I alpha 1 chain	immune system process, metabolic process, response to stimulus, multicellular organismal process, locomotion, develepmental process
PDE9A	1.64	0.00391	phosphodiesterase 9A	response to stimulus, metabolic process, multicellular organismal process, locomotion, develepmental process
DAB2	1.94	0.003934	DAB2, clathrin adaptor protein	metabolic process, response to stimulus
GCSAML	1.53	0.005641	germinal center associated signaling and motility like	immune system process, response to stimulus
PPP1R1B	2.73	0.005674	protein phosphatase 1 regulatory inhibitor subunit	metabolic process,
RNASE12	1.68	0.007036	ribonuclease A family member 12 (inactive)	immune system process
LOC100139881	1.73	0.007066	mast cell protease 2	metabolic process
LOC100847574	2.68	0.007349	multidrug resistance-associated protein 4-like	uncharacterized
LOC112445063	20.11	0.008198	transcription elongation factor A protein-like 8	immune system process
IL1R2	1.62	0.008593	interleukin 1 receptor type 2	immune system process, metabolic process, response to stimulus
MAPK10	2.6	0.008656	mitogen-activated protein kinase 10	metabolic process, response to stimulus
LOC100301263	2.3	0.00889	NACHT, LRR and PYD domains-containing protein 2	not available
LOC112441460	2.17	0.008924	immunoglobulin lambda-1 light chain-like	immune system process
* Adjusted with Benjamini-Hochberg method.

## Sheet: Supplementary File S1E
Supplementary File S1E. Top 20 downregulated circulating leukocyte genes in the multiparous cows fed with high concentrate (n = 14)
compared with those fed with low concentrate (n = 14) as ranked by the P values.
Gene symbol	Fold change	P*	Name			Selected GO functions
ALB	-301.28	2.53e-09	albumin			immune system process, response to stimulus
MARCO	-56.92	1.782e-08	macrophage receptor with collagenous structure			immune system process
FGG	-45.11	3.516e-06	fibrinogen gamma chain			immune system process, response to stimulus, multicellular organismal process
DMBT1	-9.95	4.605e-06	deleted in malignant brain tumors 1			immune system process, antimicrobial humoral immune response
FGA	-85.16	7.52e-06	fibrinogen alpha chain			immune system process, response to stimulus, multicellular organismal process, antimicrobial humoral immune response
FGB	-23.75	9.026e-06	fibrinogen beta chain			immune system process, metabolic process, response to stimulus, multicellular organismal process, antimicrobial humoral immune response
TF	-69.23	1.698e-05	transferrin			immune system process, metabolic process, response to stimulus, multicellular organismal process, antimicrobial humoral immune response
AMBP	-32.56	0.0005114	alpha-1-microglobulin/bikunin precursor			metabolic process
SERPINA1	-28.93	0.001007	serpin family A member 1			immune system process
KNG1	-19.07	0.00106	kininogen 1			response to stimulus, multicellular organismal process
OAS2	-3.2	0.00136	2'-5'-oligoadenylate synthetase 2			immune system process, response to stimulus, multicellular organismal process
GC	-43.65	0.001388	GC, vitamin D binding protein			metabolic process
LOC104973517	-42.04	0.001495	uncharacterized			not available
RHOBTB1	-1.5	0.001688	Rho related BTB domain containing 1			response to stimulus
SERPINA3-7	-30.6	0.003715	endopin 2			immune system process, metabolic process,
PCK1	-4.05	0.003955	phosphoenolpyruvate carboxykinase 1			immune system process, metabolic process, response to stimulus, multicellular organismal process
SERPINA3-1	-28.46	0.004697	serpin peptidase inhibitor, clade A (alpha-1			immune system process
PPP1R3C	-2.62	0.005342	protein phosphatase 1 regulatory subunit 3C			metabolic process
LOC511240	-25.08	0.005406	protein HP-25 homolog 1			immune system process
CFB	-1.96	0.005435	complement factor B			immune system process, metabolic process, response to stimulus
* Adjusted with Benjamini-Hochberg method.
