# Supplementary material for: Proportion of Concentrate in the Diet of Early Lactation Dairy Cows Has Contrasting Effects on Circulating Leukocyte Global Transcriptomic Profiles, Health and Fertility According to Parity
Source: Int J Mol Sci. 2022 Dec 20;24(1):39. doi: 10.3390/ijms24010039 (PMC9820068; doi:10.3390/ijms24010039)
Supplement: Supplementary file 1 [file ijms-24-00039-s001.zip › Supplementary File S2.xlsx]

## Sheet: Supplementary File S2A
Supplementary File S2A. Differentially expressed leukocyte genes between the primiparous cows offered high (n=6) and low (n=6) concentrate diets.
Gene symbol	Log₂ fold change	Fold change	P (BH)	Name
LOC512869	4.29164	19.5845	6.3678e-06
ACSL6	0.848906	1.80113	5.48271e-05	acyl-CoA synthetase long chain family member 6
DUSP1	0.781821	1.7193	5.33764e-05	dual specificity phosphatase 1
MMP9	1.714	3.28069	5.11359e-05	matrix metallopeptidase 9
SERPINB4	3.31897	9.97949	5.14479e-05	serpin family B member 4
PADI4	0.849462	1.80183	5.34812e-05	peptidyl arginine deiminase 4
LOC505972	2.33913	5.05996	5.13074e-05
CFP	0.658238	1.57815	6.41878e-05	complement factor properdin
HK3	0.609556	1.52579	7.28918e-05	hexokinase 3
SLC40A1	0.73036	1.65905	7.14432e-05	solute carrier family 40 member 1
SLC11A1	0.775862	1.71221	7.49354e-05	solute carrier family 11 member 1
ADGRG3	1.60305	3.03786	9.12234e-05	adhesion G protein-coupled receptor G3
PILRA	0.646851	1.56575	9.14174e-05	paired immunoglobin like type 2 receptor alpha
COL1A2	4.7645	27.1804	0.000102282	collagen type I alpha 2 chain
LOC786348	2.89395	7.43303	0.000138745
HCK	0.632118	1.54984	0.000137529	HCK proto-oncogene, Src family tyrosine kinase
ZFYVE28	0.833452	1.78194	0.000139098	zinc finger FYVE-type containing 28
PRODH	0.706768	1.63214	0.000148229	proline dehydrogenase (oxidase) 1
MSRB1	0.689348	1.61255	0.000218326	methionine sulfoxide reductase B1
RIDA	0.68186	1.60421	0.0002831	reactive intermediate imine deaminase A homolog
TYROBP	0.648471	1.56751	0.000298167	TYRO protein tyrosine kinase binding protein
HIST1H2AK	9.46892	708.645	0.000298804	H2A clustered histone 15
FES	0.627332	1.54471	0.000346277	FES proto-oncogene, tyrosine kinase
LOC112441494	0.659061	1.57905	0.000360102
NDRG1	0.630719	1.54834	0.000356304	N-myc downstream regulated 1
COL1A1	4.47996	22.3152	0.000344997	collagen type I alpha 1 chain
UPP1	1.16453	2.2416	0.000352796	uridine phosphorylase 1
SIRPB1	0.761021	1.69469	0.000391751	signal-regulatory protein beta 1
VLDLR	1.02091	2.0292	0.000404279	very low density lipoprotein receptor
LRP1	0.681917	1.60427	0.000394013	LDL receptor related protein 1
COL3A1	4.4118	21.2855	0.000397293	collagen type III alpha 1 chain
A2M	0.712266	1.63838	0.000444932	alpha-2-macroglobulin
PFKFB4	0.833898	1.78249	0.000553784	6-phosphofructo-2-kinase/fructose-2,6-biphosphatase
LOC100337355	2.76175	6.78217	0.000629272
STARD9	0.690431	1.61377	0.000702626	StAR related lipid transfer domain containing 9
EREG	2.87472	7.33462	0.000784111	epiregulin
GNG7	0.618633	1.53542	0.00081853	G protein subunit gamma 7
NFAM1	0.762923	1.69693	0.000805614	NFAT activating protein with ITAM motif 1
ATP9A	0.972462	1.96219	0.000839626	ATPase phospholipid transporting 9A (putative)
LTF	1.86013	3.6304	0.000821544	lactotransferrin
ADAM8	0.651845	1.57118	0.00080421	ADAM metallopeptidase domain 8
TNFAIP6	1.83949	3.57884	0.000802598	TNF alpha induced protein 6
PLBD2	0.599857	1.51557	0.000791605	phospholipase B domain containing 2
CCL16	1.18445	2.27277	0.000795588	C-C motif chemokine ligand 16
DCBLD1	0.917333	1.88862	0.000778624	discoidin, CUB and LCCL domain containing 1
SERPINE1	0.669421	1.59043	0.000795317	serpin family E member 1
ASS1	0.598767	1.51442	0.000781738	argininosuccinate synthase 1
CTBP2	0.591361	1.50667	0.000962572	C-terminal binding protein 2
F5	0.795348	1.7355	0.00101131	coagulation factor V
LOC511695	3.95946	15.5567	0.00100385
SIRPA	0.640068	1.5584	0.00104159	signal regulatory protein alpha
DNER	7.98694	253.694	0.00106969	delta/notch like EGF repeat containing
CSF2RA	0.617313	1.53402	0.00113405	colony stimulating factor 2 receptor subunit alpha
WWC2	0.758507	1.69174	0.00113186	WW and C2 domain containing 2
TGFBI	0.626766	1.5441	0.00112595	transforming growth factor beta induced
ELN	1.29613	2.45569	0.00132562	elastin
RAB3D	0.850471	1.80309	0.00138492	RAB3D, member RAS oncogene family
SESTD1	0.887203	1.84959	0.0013996	SEC14 and spectrin domains 1
ALOX5AP	0.855712	1.80965	0.00139184	arachidonate 5-lipoxygenase activating protein
LOC786015	-1.58919	-3.00881	0.00141127
LOC100847574	2.4458	5.44829	0.00152473
PTAFR	0.671641	1.59288	0.00168028	platelet activating factor receptor
SORT1	1.01167	2.01624	0.00165922	sortilin 1
LOC107131803	2.81293	7.02711	0.00166085
TCN1	1.17304	2.25486	0.00163622	transcobalamin 1
LOC617313	-1.90928	-3.75622	0.00167025
LOC112445731	-2.92445	-7.59183	0.00167934
SEPT5	0.947046	1.92792	0.00165559	septin 5
RETN	0.940443	1.91912	0.00166079	resistin
TLR4	0.674453	1.59599	0.00169059	toll like receptor 4
DYSF	1.04455	2.06272	0.00167318	dysferlin
PTPN5	1.352	2.55265	0.00168339	protein tyrosine phosphatase, non-receptor type 5
LGR6	0.970671	1.95975	0.00169911	leucine rich repeat containing G protein-coupled receptor 6
LOC521224	0.914172	1.88449	0.00170506
S100A8	0.979923	1.97236	0.00170944	S100 calcium binding protein A8
CREB3L2	0.651143	1.57041	0.00177986	cAMP responsive element binding protein 3 like 2
SLC16A3	0.665717	1.58636	0.00178926	solute carrier family 16 member 3
CD24	1.03877	2.05447	0.00184222	CD24 molecule
GPR27	1.04165	2.05858	0.00182936	G protein-coupled receptor 27
S100A9	0.97707	1.96846	0.00189283	S100 calcium binding protein A9
ATF3	0.826952	1.77393	0.00191779	activating transcription factor 3
SCARB1	0.678818	1.60083	0.00193266	scavenger receptor class B member 1
SKAP2	0.620649	1.53757	0.00193984	src kinase associated phosphoprotein 2
OGFRL1	0.665601	1.58623	0.00202466	opioid growth factor receptor like 1
EPCAM	-1.26203	-2.39833	0.00215619	epithelial cell adhesion molecule
ANKRD22	1.15978	2.23423	0.00215517	ankyrin repeat domain 22
ARAP3	0.822227	1.76813	0.00214961	ArfGAP with RhoGAP domain, ankyrin repeat and PH domain 3
C5AR1	0.783104	1.72083	0.0021412	complement C5a receptor 1
RAP1GAP	0.741619	1.67205	0.00223224	RAP1 GTPase activating protein
NKG7	-0.853526	-1.80691	0.00221547	natural killer cell granule protein 7
SLC16A5	0.649097	1.56819	0.00220588	solute carrier family 16 member 5
PPP1R1B	-1.5305	-2.88886	0.00231461	protein phosphatase 1 regulatory inhibitor subunit
GRM8	-2.42519	-5.371	0.00239678	glutamate metabotropic receptor 8
GZMK	-1.90827	-3.75359	0.00243414	granzyme K
TJP2	1.4231	2.68162	0.00242083	tight junction protein 2
THY1	2.62038	6.14914	0.00247871	Thy-1 cell surface antigen
GAB2	0.736952	1.66665	0.00248897	GRB2 associated binding protein 2
IL1RN	0.752604	1.68483	0.00259984	interleukin 1 receptor antagonist
ZWILCH	-0.615935	-1.53255	0.00266518	zwilch kinetochore protein
KIAA0513	0.756021	1.68883	0.00265163	KIAA0513
NLRP12	0.730998	1.65979	0.00264625	NLR family, pyrin domain containing 12
C7H19orf38	0.63076	1.54838	0.00262612	chromosome 7 C19orf38 homolog
TMEM159	1.01462	2.02038	0.00267287	transmembrane protein 159
EIF4E3	0.710652	1.63654	0.00267217	eukaryotic translation initiation factor 4E family
ITGA9	1.29222	2.44904	0.0027166	integrin, alpha 9
LOC107132374	3.31013	9.91858	0.00272979
FAT1	1.02665	2.03728	0.00271154	FAT atypical cadherin 1
HEPACAM2	1.1793	2.26466	0.00275042	HEPACAM family member 2
IFITM3_2	0.778856	1.71577	0.00293039	interferon induced transmembrane protein 3
NRG1	1.06595	2.09355	0.00291495	neuregulin 1
LOC112445470	3.60858	12.198	0.00294302
DOCK4	0.621436	1.53841	0.00300324	dedicator of cytokinesis 4
LAMA3	1.11943	2.17261	0.00299019	laminin subunit alpha 3
CXCR1	0.859713	1.81468	0.00316121	chemokine (C-X-C motif) receptor 1
TNFRSF8	0.636187	1.55422	0.00316496	TNF receptor superfamily member 8
ARRDC4	0.606587	1.52265	0.00317722	arrestin domain containing 4
CD163	0.892452	1.85633	0.00318842	CD163 molecule
LOC407171	0.74705	1.67836	0.00341343	Fc gamma 2 receptor
RBM47	0.720406	1.64765	0.00344227	RNA binding motif protein 47
IL1RAP	1.01417	2.01974	0.00367025	interleukin 1 receptor accessory protein
SERINC2	0.672438	1.59376	0.00368233	serine incorporator 2
LOC112445615	2.034	4.0954	0.00365255
SIGLEC5	0.763001	1.69702	0.00373966	sialic acid binding Ig like lectin 5
DMBT1	2.12801	4.37113	0.00379437	deleted in malignant brain tumors 1
HMOX1	0.592628	1.50799	0.00381159	heme oxygenase 1
RNF217	0.628562	1.54602	0.00383016	ring finger protein 217
SEMA4A	0.591481	1.50679	0.0038216	semaphorin 4A
ICAM3	0.742549	1.67313	0.00385151	intercellular adhesion molecule 3
NRP1	0.637755	1.55591	0.00401114	neuropilin 1
MEGF9	0.952735	1.93554	0.00398307	multiple EGF like domains 9
CD300LF	0.91072	1.87998	0.00403771	CD300 molecule like family member f
IFIT3	0.831044	1.77897	0.00406135	interferon induced protein with tetratricopeptide
MAPK13	1.13724	2.19959	0.00404999	mitogen-activated protein kinase 13
LOC511106	4.56885	23.7334	0.00402429	serpin peptidase inhibitor, clade B like
PLIN3	0.618396	1.53517	0.00417931	perilipin 3
SLC13A3	0.803217	1.74499	0.00436846	solute carrier family 13 member 3
DAGLB	0.731215	1.66004	0.00450592	diacylglycerol lipase beta
SLC6A9	0.703744	1.62873	0.00447712	solute carrier family 6 (neurotransmitter
PPP1R3B	0.729218	1.65774	0.00463971	protein phosphatase 1 regulatory subunit 3B
LST1	0.750927	1.68287	0.00463448	leukocyte specific transcript 1
LOC790181	1.49948	2.82741	0.00464899
DISC1	0.617233	1.53393	0.00473521	DISC1 scaffold protein
KLHL14	-0.748029	-1.6795	0.00475112	kelch like family member 14
CD96	-0.591907	-1.50724	0.00478412	CD96 molecule
SLC8A1	0.603	1.51887	0.00479578	solute carrier family 8 member A1
MARCKSL1	0.634989	1.55293	0.00487948	MARCKS like 1
PLAUR	0.778467	1.71531	0.00485689	plasminogen activator, urokinase receptor
S100A12	0.787207	1.72573	0.00483655	S100 calcium binding protein A12
DACH1	1.02098	2.0293	0.00489844	dachshund family transcription factor 1
LIPM	2.12492	4.3618	0.00492856	lipase family member M
SRGN	0.59547	1.51096	0.004908	serglycin
UBTD1	0.604233	1.52017	0.00493028	ubiquitin domain containing 1
DCK	0.724897	1.65278	0.00491892	deoxycytidine kinase
SLC38A11	-1.38196	-2.60622	0.00489044	solute carrier family 38 member 11
LOC112441504	-3.05553	-8.31393	0.00497019
DPYD	0.634723	1.55264	0.00512106	dihydropyrimidine dehydrogenase
SDS	0.735981	1.66553	0.00517565	serine dehydratase
FCRL3	-0.668686	-1.58962	0.00517411	Fc receptor like 3
LOC112443225	0.79202	1.7315	0.00519122
C1RL	0.668727	1.58967	0.00525285	complement C1r subcomponent like
C5AR2	0.775582	1.71188	0.00536622	complement component 5a receptor 2
DLC1	0.690732	1.6141	0.00545048	DLC1 Rho GTPase activating protein
CLEC4D	0.650607	1.56983	0.00562448	C-type lectin domain family 4 member D
STEAP4	0.87099	1.82892	0.00559262	STEAP4 metalloreductase
AOX1	-3.65481	-12.5953	0.00557263	aldehyde oxidase 1
IFITM3_1	1.00356	2.00494	0.00554385	interferon induced transmembrane protein 3
ACOD1	0.687819	1.61085	0.00552671	aconitate decarboxylase 1
MINDY1	0.65322	1.57267	0.00550028	MINDY lysine 48 deubiquitinase 1
LOC536097	0.767473	1.70229	0.0057822
MGAM	1.10682	2.15371	0.00583584	maltase-glucoamylase
BASP1	0.666026	1.5867	0.0058198	brain abundant membrane attached signal protein 1
LOC101902869	1.17739	2.26168	0.00593882
RPH3A	1.94402	3.84776	0.00594153	rabphilin 3A
FOS	0.614688	1.53123	0.00598249	Fos proto-oncogene, AP-1 transcription factor
TBXAS1	0.684798	1.60748	0.0060404	thromboxane A synthase 1
TREM1	0.669034	1.59001	0.00607374	triggering receptor expressed on myeloid cells 1
TARM1	0.808887	1.75186	0.00613165	T cell-interacting, activating receptor on myeloid cells 1
OR52L1	1.92246	3.7907	0.00627156	olfactory receptor family 52 subfamily L member 1
DEFB7	1.22625	2.33958	0.00627618	defensin beta 7
CEBPD	0.640817	1.55921	0.00646599	CCAAT enhancer binding protein delta
DGAT2	1.00413	2.00573	0.00645049	diacylglycerol O-acyltransferase 2
CXCR2	0.811641	1.75521	0.00644631	C-X-C motif chemokine receptor 2
LOC618664	1.10335	2.14853	0.00651297	ecto-ADP-ribosyltransferase 5-like
FOSL2	0.697672	1.62189	0.0065131	FOS like 2, AP-1 transcription factor subunit
GPT2	0.618404	1.53518	0.00647956	glutamic--pyruvic transaminase 2
SLC28A3	1.08059	2.1149	0.00648903	solute carrier family 28 (concentrative nucleoside
CAPN5	-1.60709	-3.04637	0.00649095	calpain 5
LOC100336476	0.62431	1.54147	0.00659454
SIGLEC8	0.761362	1.69509	0.00667289	sialic acid binding Ig like lectin 8
FGD6	0.842099	1.79266	0.00705789	FYVE, RhoGEF and PH domain containing 6
LOC100848752	0.953476	1.93653	0.00703579
LOC107131323	0.705016	1.63016	0.00713202
CREB5	1.06125	2.08674	0.00719533	cAMP responsive element binding protein 5
CCR1	0.732032	1.66098	0.00717501	chemokine (C-C motif) receptor 1
TRPM6	0.71838	1.64533	0.00718747	transient receptor potential cation channel subfamily M member 6
PDXK	0.594966	1.51044	0.00715257	pyridoxal kinase
SLCO4C1	0.759751	1.6932	0.00714993	solute carrier organic anion transporter family
PROK2	1.03325	2.04663	0.00727317	prokineticin 2
SAMD3	-0.806274	-1.74869	0.00725412	sterile alpha motif domain containing 3
BACE1	-1.03782	-2.05313	0.00739975	beta-secretase 1
PADI3	1.01963	2.0274	0.0073742	peptidyl arginine deiminase 3
ULBP21	-3.66216	-12.6596	0.00740303	UL16 binding protein 21
EIF4EBP1	0.703497	1.62845	0.00770097	eukaryotic translation initiation factor 4E binding
CCDC194	-1.42874	-2.69211	0.00772585	oiled-coil domain containing 194
LOC101902760	2.10798	4.31087	0.00784649
CDA	0.81107	1.75451	0.00791153	cytidine deaminase
NFIL3	0.926754	1.90099	0.00803666	nuclear factor, interleukin 3 regulated
DGKG	0.746425	1.67763	0.00801052	diacylglycerol kinase gamma
SLC13A5	0.662864	1.58322	0.00809732	solute carrier family 13 member 5
CPNE2	1.05984	2.0847	0.00808361	copine 2
CDH17	-0.729787	-1.65839	0.00817185	cadherin 17
LOC613699	0.934016	1.91059	0.00816149
HRH2	0.840808	1.79105	0.00834886	histamine receptor H2
ZNF114	2.96634	7.81553	0.00839074	zinc finger protein 114
LOC101906131	-1.02219	-2.031	0.00838848
CCR5	-0.779661	-1.71673	0.00838083	C-C motif chemokine receptor 5
LOC112444495	2.26445	4.80472	0.00870309
ADAMDEC1	1.47197	2.77401	0.00873746	ADAM-like, decysin 1
CHI3L1	0.68762	1.61062	0.00888688	chitinase 3-like 1 (cartilage glycoprotein-39)
CCNJL	0.876565	1.836	0.00889408	cyclin J like
ARG2	0.676143	1.59786	0.00898241	arginase 2
LRRC25	0.608181	1.52434	0.00906854	leucine rich repeat containing 25
LOC112445498	1.16297	2.23918	0.00906117
IQCD	1.07167	2.10187	0.00917395	IQ motif containing D
SNX18	0.623217	1.54031	0.00915859	sorting nexin 18
LOC784535	-1.49711	-2.82277	0.00913824
VSTM1	0.681128	1.60339	0.00920383	V-set and transmembrane domain containing 1
MZB1	0.592929	1.50831	0.00916568	marginal zone B and B1 cell specific protein
VNN2	0.682872	1.60533	0.00914802	vanin 2
GADD45A	0.625179	1.5424	0.00916951	growth arrest and DNA damage inducible alpha
LOC100295883	1.11563	2.1669	0.00919716
LOC112446750	2.60696	6.09219	0.00926042
LOC790255	1.08943	2.1279	0.0092901
LOC104973826	0.644903	1.56363	0.0092752
ADGB	0.622918	1.53999	0.00924434	androglobin
CLEC4E	0.70449	1.62957	0.00926039	C-type lectin domain family 4 member E
CRISPLD2	0.759502	1.69291	0.00941639	cysteine rich secretory protein LCCL domain
RND3	1.91326	3.7666	0.00944198	Rho family GTPase 3
SEMA7A	0.676494	1.59825	0.00943074	semaphorin 7A
KCNJ2	0.672631	1.59398	0.00943086	potassium voltage-gated channel subfamily J member
FAM129A	0.599444	1.51513	0.00945025	family with sequence similarity 129 member A
SDSL	0.841172	1.79151	0.00948926	serine dehydratase like
LOC100337044	1.10322	2.14834	0.00948563
MAP3K6	0.7031	1.628	0.0095572	mitogen-activated protein kinase kinase kinase 6
MXD1	0.773617	1.70955	0.00958747	MAX dimerization protein 1
SCN11A	-1.75263	-3.36973	0.0095653	sodium voltage-gated channel alpha subunit 11
LOC514257	0.82607	1.77285	0.00954186	uncharacterized LOC514257
VAT1L	0.756612	1.68952	0.00953069	vesicle amine transport 1 like
LOC112445178	-5.87595	-58.727	0.00990487
LOC513941	1.28526	2.43726	0.00990242
ULBP27	-2.17961	-4.5303	0.00999075	UL16-binding protein 27
LOC524810	0.854985	1.80874	0.0103933	IgM
ALPK3	0.794799	1.73484	0.0107315	alpha kinase 3
FCAR	1.12181	2.1762	0.0107272	Fc fragment of IgA receptor
LOC100852090	1.29579	2.45512	0.0107798
OSCAR	0.791511	1.73089	0.0108102	osteoclast associated Ig-like receptor
ACVR1B	0.704536	1.62962	0.0107772	activin A receptor type 1B
CLEC12A	0.769096	1.7042	0.0107812	C-type lectin domain family 12 member A
GGT5	0.616726	1.53339	0.0109013	gamma-glutamyltransferase 5
HP	0.785047	1.72315	0.0111486	haptoglobin
OSCP1	0.732204	1.66118	0.0111201	organic solute carrier partner 1
SLC30A4	0.863986	1.82006	0.0111125	solute carrier family 30 member 4
TMEM51	0.869088	1.82651	0.0111108	transmembrane protein 51
KCNK17	0.781987	1.7195	0.0112038	potassium two pore domain channel subfamily K
CXCL13	2.19527	4.57974	0.0113791	C-X-C motif chemokine ligand 13
SNX24	0.658825	1.5788	0.0117593	sorting nexin 24
NYX	0.73125	1.66008	0.0117427	nyctalopin
FAM135A	0.609487	1.52572	0.0119579	family with sequence similarity 135 member A
APOBEC3Z1	0.800659	1.7419	0.0127308	apolipoprotein B mRNA editing enzyme, catalytic
LOC538435	1.67055	3.18336	0.0128855
PGBD5	0.940311	1.91894	0.0129796	piggyBac transposable element derived 5
LOC107131247	-1.87968	-3.67994	0.0129469
ANGPTL3	2.43007	5.38921	0.0129368	angiopoietin like 3
CD14	0.610083	1.52635	0.0129426	CD14 molecule
LOC508459	0.90763	1.87596	0.0129929
GK	0.671857	1.59312	0.0131086	glycerol kinase
FAM84A	-1.41095	-2.65912	0.0131461	family with sequence similarity 84 member A
TTLL7	0.591828	1.50715	0.0132036	tubulin tyrosine ligase like 7
GPX3	0.631113	1.54876	0.0133943	glutathione peroxidase 3
ANKRD2	1.06973	2.09905	0.0134839	ankyrin repeat domain 2
DEFB1	0.879566	1.83982	0.0137873	beta-defensin 1
LRP11	-1.12456	-2.18035	0.0139047	LDL receptor related protein 11
PLXND1	0.686184	1.60902	0.0139655	plexin D1
GLT1D1	1.05346	2.07551	0.0140518	glycosyltransferase 1 domain containing 1
IL17RD	0.616923	1.5336	0.0145057	interleukin 17 receptor D
SLC2A9	0.644143	1.56281	0.0145027	solute carrier family 2 member 9
NLRP1	0.684403	1.60704	0.0145902	NLR family pyrin domain containing 1
C3H1orf162	0.784194	1.72213	0.0147128	chromosome 3 C1orf162 homolog
GPR87	0.904886	1.8724	0.0151538	G protein-coupled receptor 87
WDFY3	0.707301	1.63275	0.0151861	WD repeat and FYVE domain containing 3
ALPK1	0.627305	1.54468	0.0155109	alpha kinase 1
LOC112441470	1.79129	3.46125	0.0156938
WLS	0.717685	1.64454	0.0157686	wntless Wnt ligand secretion mediator
NAIP	0.613991	1.53049	0.0157657	NLR family apoptosis inhibitory protein
BST1	0.787633	1.72624	0.0163946	bone marrow stromal cell antigen 1
LOC101903261	-0.750747	-1.68266	0.016617
SH3PXD2B	0.871787	1.82993	0.0168388	SH3 and PX domains 2B
MCTP2	0.678965	1.60099	0.016836	multiple C2 and transmembrane domain containing 2
MEFV	0.598149	1.51377	0.0167963	MEFV innate immuity regulator, pyrin
MUC15	1.08775	2.12542	0.0167743	mucin 15, cell surface associated
LONRF3	0.652347	1.57172	0.0170187	LON peptidase N-terminal domain and ring finger 3
SPATA6	0.678453	1.60042	0.01711	spermatogenesis associated 6
GSTO1	-0.611149	-1.52748	0.0170784	glutathione S-transferase omega 1
VCAN	0.672113	1.59341	0.0172207	versican
LOC112441549	2.46389	5.51703	0.0171716
BMX	1.4887	2.80637	0.0175711	BMX non-receptor tyrosine kinase
NECTIN2	0.604452	1.5204	0.017846	nectin cell adhesion molecule 2
EOMES	-0.592951	-1.50833	0.0182816	eomesodermin
ISG20	0.656653	1.57642	0.0182653	interferon stimulated exonuclease gene 20
SLC22A23	-0.64143	-1.55987	0.0183481	solute carrier family 22 member 23
ARHGAP22	0.711248	1.63722	0.0183837	Rho GTPase activating protein 22
SOCS6	0.717596	1.64444	0.0183789	suppressor of cytokine signaling 6
LOC101904674	-5.417	-42.7246	0.018422
CYP2J2	0.732296	1.66128	0.0183633	cytochrome P450 family 2 subfamily J member 2
LOC100848575	-0.967445	-1.95537	0.0188505
PRKAA2	1.0924	2.13229	0.0188524	protein kinase AMP-activated catalytic subunit
GPAT3	0.711118	1.63707	0.0188014	glycerol-3-phosphate acyltransferase 3
LILRA4	1.19532	2.28996	0.018755	leukocyte immunoglobulin-like receptor, subfamily A
PRSS48	1.74271	3.34663	0.0188583	serine protease 48
DCN	5.37174	41.4051	0.0190358	decorin
TGFA	0.732349	1.66134	0.019191	transforming growth factor alpha
C27H4orf47	-0.725545	-1.65352	0.0198535	chromosome 27 open reading frame, human C4orf47
LOC100139670	0.694481	1.6183	0.0198643
FBXL22	1.02785	2.03899	0.019978	F-box and leucine rich repeat protein 22
ALDH1L2	1.55613	2.94064	0.0202309	aldehyde dehydrogenase 1 family member L2
LRFN1	0.628569	1.54603	0.0203894	leucine rich repeat and fibronectin type III domain containing 1
LOC100337053	-0.748973	-1.6806	0.0207976
FMO2	1.3444	2.53924	0.0207862	flavin containing monooxygenase 2
MN1	0.945886	1.92637	0.0208416	MN1 proto-oncogene, transcriptional regulator
MRC2	0.911191	1.8806	0.0212241	mannose receptor, C type 2
LOC785168	0.694141	1.61792	0.0212934
BCAR1	-1.55196	-2.93215	0.0212811	BCAR1, Cas family scaffold protein
GCA	0.619118	1.53594	0.0215828	grancalcin
PARM1	0.774067	1.71008	0.0218847	prostate androgen-regulated mucin-like protein 1
FAM160A1	-0.818944	-1.76411	0.0219643	family with sequence similarity 160 member A1
BAZ2B	0.599133	1.51481	0.0221328	bromodomain adjacent to zinc finger domain 2B
CATHL6	3.06567	8.37258	0.0221021	cathelicidin 6
CAPN3	0.898796	1.86451	0.0221246	calpain 3
LOC619159	0.907361	1.87561	0.0229307
TTC7B	-1.0025	-2.00347	0.0231768	tetratricopeptide repeat domain 7B
GZMA	-0.796239	-1.73657	0.0231219	granzyme A
LOC527744	0.681114	1.60338	0.0230727
LOC104973517	-5.34832	-40.7385	0.0230762
PLB1	0.740922	1.67124	0.0231699	phospholipase B1
EMB	0.782219	1.71977	0.0233629	embigin
CLEC4A	0.662499	1.58282	0.0235536	C-type lectin domain family 4 member A
ADGRG1	-0.770266	-1.70558	0.0235094	adhesion G protein-coupled receptor G1
C3H1orf226	0.63406	1.55193	0.0234604	chromosome 3 open reading frame, human C1orf226
BAHCC1	0.637405	1.55553	0.0235437	BAH domain and coiled-coil containing 1
HAL	1.44564	2.72385	0.0238376	histidine ammonia-lyase
SLC22A13	1.20922	2.31213	0.0238536	solute carrier family 22 member 13
SRMS	-1.50649	-2.84118	0.0246312	src-related kinase lacking C-terminal regulatory
ATP6V0A4	-0.697408	-1.62159	0.0245711	ATPase H+ transporting V0 subunit a4
LOC615948	-0.830471	-1.77827	0.0245994
OR52W1	0.689079	1.61225	0.0245486	olfactory receptor, family 52, subfamily W, member 1
RNF39	2.27627	4.84424	0.0246482	ring finger protein 39
LOC100337223	3.57617	11.9271	0.0247351
TARP	-0.848028	-1.80004	0.0253401	TCR gamma alternate reading frame protein
BMP1	0.901275	1.86772	0.0253928	bone morphogenetic protein 1
CRISP3	2.41646	5.33859	0.0259377	cysteine-rich secretory protein 3
LCTL	-1.47952	-2.78855	0.0263964	lactase like
GP5	-1.47152	-2.77314	0.0267407	glycoprotein V platelet
FLT3	0.608543	1.52472	0.0268382	fms related receptor tyrosine kinase 3
GSDMA	-0.935586	-1.91267	0.0270683	gasdermin A
PRF1	-0.596062	-1.51158	0.0270254	perforin 1
PGA5	-1.12794	-2.18546	0.0272829	pepsinogen 5, group I (pepsinogen A)
RNF149	0.634403	1.5523	0.0273993	ring finger protein 149
OR52B2	0.840594	1.79079	0.0278	olfactory receptor, family 52, subfamily B, member 2
HLX	0.638143	1.55632	0.0277481	H2.0 like homeobox
PBX4	0.954376	1.93774	0.0281768	PBX homeobox 4
FCER1A	0.609994	1.52625	0.0284504	Fc fragment of IgE receptor Ia
BCL6	0.693911	1.61766	0.0284981	B cell CLL/lymphoma 6
CYP21	-1.69722	-3.24275	0.0285578	cytochrome P450, subfamily XXI (steroid
WIPI1	0.706462	1.6318	0.0285733	WD repeat domain, phosphoinositide interacting 1
PGLYRP4	0.756115	1.68894	0.0285446	peptidoglycan recognition protein 4
LOC508646	-1.41771	-2.67161	0.0286941
DIRAS3	1.03842	2.05397	0.0289595	DIRAS family GTPase 3
TRIM47	0.646225	1.56507	0.0294805	tripartite motif containing 47
ESM1	-1.29868	-2.46003	0.0296896	endothelial cell specific molecule 1
LOC100298868	0.603284	1.51917	0.0305064
RAB3IP	0.696432	1.62049	0.0305592	RAB3A interacting protein
APH1B	0.59006	1.50531	0.0306426	aph-1 homolog B, gamma-secretase subunit
NINJ2	2.29994	4.92437	0.0308863	ninjurin 2
LOC786942	2.68249	6.41965	0.0308772
LOC112445446	-1.62799	-3.09082	0.0315125
CCDC8	1.62456	3.08347	0.0315847	coiled-coil domain containing 8
RECK	1.14985	2.2189	0.0320562	reversion inducing cysteine rich protein with kazal
SLC5A9	1.65537	3.15004	0.032018	solute carrier family 5 member 9
KREMEN1	0.723919	1.65166	0.0320499	kringle containing transmembrane protein 1
LOC100337213	1.40818	2.65403	0.0321573
MEIKIN	0.840785	1.79102	0.0324024	meiotic kinetochore factor
CHN1	-1.64064	-3.11804	0.0326257	chimerin 1
LOC100298356	0.770748	1.70615	0.0326082
CLEC5A	0.588746	1.50394	0.0327595	C-type lectin domain containing 5A
RAB20	0.896914	1.86208	0.0330086	RAB20, member RAS oncogene family
PCNX2	-1.00145	-2.00202	0.0329337	pecanex 2
CDS1	1.01168	2.01626	0.033089	CDP-diacylglycerol synthase 1
PKD2	0.767105	1.70185	0.0332215	polycystin 2, transient receptor potential cation
EGR2	0.669514	1.59054	0.0335244	early growth response 2
LOC618416	0.98698	1.98203	0.0335923
PDZD3	0.745236	1.67625	0.0336616	PDZ domain containing 3
USP35	0.697766	1.62199	0.0338403	ubiquitin specific peptidase 35
TDRKH	-0.929231	-1.90426	0.0339389	tudor and KH domain containing
OLFM4	0.988406	1.98399	0.0344265	olfactomedin 4
CA8	-0.87702	-1.83658	0.0343844	carbonic anhydrase 8
DEFB10	1.48895	2.80685	0.0349564	beta-defensin 10
S1PR5	-0.585732	-1.5008	0.0352715	sphingosine-1-phosphate receptor 5
SAXO1	-1.08009	-2.11417	0.035344	stabilizer of axonemal microtubules 1
MYBPH	0.6072	1.5233	0.0361411	myosin binding protein H
FN1	0.590904	1.50619	0.0360984	fibronectin 1
IDO2	-1.19661	-2.292	0.0374313	indoleamine 2,3-dioxygenase 2
UGGT2	1.04553	2.06413	0.0375861	UDP-glucose glycoprotein glucosyltransferase 2
LOC616782	0.741895	1.67237	0.03777
CD101	0.653754	1.57326	0.0379194	CD101 molecule
ULBP3	-2.09734	-4.2792	0.0380169	UL16 binding protein 3
WNT5A	-0.755996	-1.6888	0.0381891	Wnt family member 5A
COX7B2	-1.49872	-2.82592	0.0384655	cytochrome c oxidase subunit 7B2, mitochondrial
IL1A	0.986386	1.98122	0.0388146	interleukin 1 alpha
ETV5	0.67887	1.60089	0.0389971	ETS variant 5
SRPK3	-0.950584	-1.93265	0.0389335	SRSF protein kinase 3
LOC785761	-1.34627	-2.54254	0.039641
LOC112445945	1.52749	2.88283	0.0395789
PIGR	0.745194	1.6762	0.0396975	polymeric immunoglobulin receptor
LOC112444532	1.19489	2.28927	0.0397663
ANKS4B	1.79613	3.47288	0.0396735	ankyrin repeat and sterile alpha motif domain
IGFBP1	1.09315	2.1334	0.0398401	insulin like growth factor binding protein 1
MMP8	1.40103	2.6409	0.0400023	matrix metallopeptidase 8
SGCA	-1.04799	-2.06764	0.0401275	sarcoglycan alpha
CAMKK1	0.727712	1.65601	0.0409775	calcium/calmodulin dependent protein kinase kinase
ANKRD29	1.12796	2.18549	0.0411762	ankyrin repeat domain 29
AATK	1.02121	2.02963	0.0412505	apoptosis associated tyrosine kinase
ADCY6	1.10806	2.15556	0.0413809	adenylate cyclase 6
LOC515676	2.78286	6.88215	0.0420087
ABCA6	0.640688	1.55907	0.0421471	ATP binding cassette subfamily A member 6
CARMIL1	0.658325	1.57825	0.0427834	capping protein regulator and myosin 1 linker 1
SOCS3	0.593562	1.50897	0.0432184	suppressor of cytokine signaling 3
TMTC2	0.744636	1.67555	0.043636	transmembrane O-mannosyltransferase targeting cadherins 2
LOC101906363	3.09268	8.53081	0.0435907
IGSF6	0.59446	1.50991	0.043635	immunoglobulin superfamily member 6
LOC506634	-1.81714	-3.52383	0.0440945
SLC6A15	-1.49174	-2.81227	0.0446501	solute carrier family 6 member 15
AMPD3	0.601325	1.51711	0.0446644	adenosine monophosphate deaminase 3
SLC7A4	-1.41859	-2.67324	0.0449834	solute carrier family 7 member 4
LOC783508	-2.19634	-4.58314	0.0451149	UL16-binding protein 27-like
PGLYRP1	1.18052	2.26659	0.0452988	peptidoglycan recognition protein 1
GSTO2	1.21418	2.32008	0.0462673	glutathione S-transferase omega 2
LOC112449073	1.48166	2.79271	0.046195
PCSK1	1.19693	2.29251	0.0462598	proprotein convertase subtilisin/kexin type 1
LOC519145	-1.30171	-2.46521	0.0465001
LOC112444886	-2.83981	-7.15924	0.0466701
LOC535121	-0.7972	-1.73773	0.0467845
ENKUR	0.762772	1.69675	0.0467865	enkurin, TRPC channel interacting protein
LOC100848369	-0.705668	-1.6309	0.0474693
SHE	0.797848	1.73851	0.0479286	Src homology 2 domain containing E
PWWP2B_1	1.35547	2.5588	0.0482122	PWWP domain containing 2B
SIGLEC11	0.650209	1.5694	0.0491631	sialic acid binding Ig like lectin 11
ITLN2_2	2.29147	4.89555	0.0492903	intelectin 2
LOC112447333	0.682194	1.60458	0.0497875
MPV17L	0.789569	1.72856	0.0497317	MPV17 mitochondrial inner membrane protein like
LOC101903018	1.76718	3.40388	0.0496669
	Up	382
	Down	78
	Total	460

## Sheet: Supplementary File S2B
Supplementary File S2B. Differentially expressed leukocyte genes between the primiparous cows offered medium (n=5) and low (n=6) concentrate diets.
Gene symbol	Log₂ fold change	Fold change	P (BH)	Name
ZFYVE28	1.24165	2.36469	1.38357e-08	zinc finger FYVE-type containing 28
COL1A2	6.36651	82.5106	1.55891e-07	collagen type I alpha 2 chain
COL3A1	6.24771	75.9883	6.87101e-07	collagen type III alpha 1 chain
MYH7	7.28251	155.687	6.65942e-06	myosin heavy chain 7
SYNM	4.31964	19.9683	9.6157e-06	synemin, intermediate filament protein
COL1A1	5.6201	49.1836	9.70263e-06	collagen type I alpha 1 chain
PADI4	0.936765	1.91423	8.93731e-06	peptidyl arginine deiminase 4
DES	7.74696	214.816	2.63043e-05	desmin
HK3	0.647804	1.56678	4.30881e-05	hexokinase 3
FLNC	6.78057	109.94	0.000372724	filamin C, gamma
OR12D2	-4.80786	-28.0098	0.00150629	olfactory receptor, family 12, subfamily D, member
STAB1	0.809768	1.75293	0.00152598	stabilin 1
DCN	8.24816	304.049	0.00163289	decorin
SLC40A1	0.648032	1.56703	0.00168035	solute carrier family 40 member 1
ACTA1	4.35011	20.3945	0.0016675	actin, alpha 1, skeletal muscle
MYH2	8.14367	282.806	0.00182553	myosin heavy chain 2
SRXN1	0.76012	1.69363	0.00179289	sulfiredoxin 1
KIAA1211L	1.18869	2.27946	0.00176571	KIAA1211-like ortholog
LOC101902760	2.8169	7.04648	0.00233517
CASS4	0.60246	1.5183	0.00242646	Cas scaffold protein family member 4
LOC508646	-2.38916	-5.23852	0.00259384
MARCKSL1	0.782871	1.72055	0.00254886	MARCKS like 1
LOC524236	-5.41358	-42.6237	0.00248049
XIRP2	7.74847	215.041	0.00279664	xin actin binding repeat containing 2
ALOX5	1.08834	2.1263	0.00367224	arachidonate 5-lipoxygenase
AQP1	3.70922	13.0794	0.00353411	aquaporin 1 (Colton blood group)
MYH11	2.02411	4.0674	0.00353948	myosin heavy chain 11
COL5A2	3.87289	14.6507	0.00376737	collagen type V alpha 2 chain
HPGD	0.95002	1.9319	0.0046198	15-hydroxyprostaglandin dehydrogenase
TTN	1.64786	3.13369	0.00514739	titin
SYT11	-0.819723	-1.76507	0.00526435	synaptotagmin 11
IL5RA	0.908816	1.8775	0.00520672	interleukin 5 receptor subunit alpha
TMPRSS2	1.4645	2.75967	0.00516721	transmembrane serine protease 2
KLRF2	-4.7701	-27.2861	0.00506357	killer cell lectin like receptor F2
MYBPC1	4.05422	16.6128	0.00519762	myosin binding protein C, slow type
ENHO	1.81422	3.51668	0.00507607	energy homeostasis associated
MRAS	1.03901	2.05482	0.00590525	muscle RAS oncogene homolog
ACTG2	3.49961	11.3107	0.00575372	actin, gamma 2, smooth muscle, enteric
LOC528329	-0.662532	-1.58286	0.00571126
HIST1H2AK	7.82118	226.156	0.00557781	H2A clustered histone 15
DHX58	0.652495	1.57188	0.00590161	DExH-box helicase 58
SLC7A11	0.90897	1.8777	0.00599294	solute carrier family 7 member 11
LOC100337108	-5.33487	-40.3605	0.00623592
FN1	0.893758	1.85801	0.00749199	fibronectin 1
SEMA7A	0.814635	1.75885	0.00821307	semaphorin 7A
LUM	6.65667	100.892	0.00825679	lumican
LOC112446404	1.51395	2.85591	0.00881086
TAGLN	3.20526	9.22315	0.00933904	transgelin
CDH13	4.5729	23.8002	0.00931443	cadherin 13
LOC790181	1.59364	3.0181	0.00916561
APOBEC3Z1	0.98647	1.98133	0.00926805	apolipoprotein B mRNA editing enzyme, catalytic
LOC616782	1.10337	2.14857	0.00914934
SPARCL1	2.99736	7.98536	0.00918198	SPARC like 1
LOC790255	1.27658	2.42264	0.00935845
LOC112441636	-4.53468	-23.178	0.0104551
LOC788634	-1.20559	-2.30631	0.010759
LOC518911	-1.75772	-3.38163	0.0119949
FBP1	1.23167	2.34839	0.0122118	fructose-bisphosphatase 1
LOC782456	-2.47416	-5.55642	0.013146
LILRA4	1.50008	2.82858	0.013271	leukocyte immunoglobulin-like receptor, subfamily A
MFAP5	6.4959	90.2529	0.0137121	microfibril associated protein 5
FAT1	0.976888	1.96822	0.0137708	FAT atypical cadherin 1
TCTEX1D1	6.22841	74.9787	0.0136362	Tctex1 domain containing 1
ALOX15	1.08319	2.11872	0.0135015	arachidonate 15-lipoxygenase
LOC617313	-1.69674	-3.24167	0.0135965
LOC112445498	1.29044	2.44602	0.0134679
SPARC	2.10434	4.30001	0.0133455	secreted protein acidic and cysteine rich
HDAC11	0.734969	1.66436	0.0154836	histone deacetylase 11
IGFBP1	1.51386	2.85573	0.0158796	insulin like growth factor binding protein 1
HSPG2	1.40989	2.65717	0.0182108	heparan sulfate proteoglycan 2
GPR4	1.19555	2.29032	0.0179921	G protein-coupled receptor 4
NLRP12	0.656797	1.57658	0.0213259	NLR family, pyrin domain containing 12
TNNT1	6.13597	70.3252	0.0217167	troponin T1, slow skeletal type
MYL2	6.05625	66.5445	0.0217794	myosin light chain 2
MRC2	1.088	2.12578	0.0215762	mannose receptor, C type 2
IFIT2	0.843641	1.79457	0.0215794	interferon induced protein with tetratricopeptide repeats 2
CCDC80	1.99084	3.9747	0.0213326	coiled-coil domain containing 80
TMEM51	0.941744	1.92085	0.0217999	transmembrane protein 51
FBLN1	5.59671	48.3926	0.0216257	fibulin 1
LOXL4	1.02084	2.0291	0.0220323	lysyl oxidase like 4
GRM8	-2.1004	-4.28829	0.0219819	glutamate metabotropic receptor 8
UNC5A	0.687292	1.61026	0.0227728	unc-5 netrin receptor A
CLEC1A	1.02985	2.04181	0.0232534	C-type lectin domain family 1 member A
C1S	2.44282	5.43704	0.0231874	complement C1s
MX1	0.806878	1.74942	0.02307	MX dynamin like GTPase 1
ADAMTS18	1.67919	3.20247	0.0230562	ADAM metallopeptidase with thrombospondin type 1
BGN	3.23398	9.40861	0.0238803	biglycan
LOC112443225	0.751062	1.68303	0.024092
TNFAIP2	0.632706	1.55047	0.0256143	tumor necrosis factor, alpha-induced protein 2
JSP.1	0.840863	1.79112	0.025789	MHC Class I JSP.1
ABCB11	1.51948	2.86689	0.0260469	ATP binding cassette subfamily B member 11
SFRP4	2.68538	6.43252	0.0258766	secreted frizzled related protein 4
CPNE5	1.348	2.54559	0.0256548	copine 5
EBF4	1.12104	2.17504	0.0265507	EBF family member 4
LOC112441507	0.909901	1.87892	0.0266198
ADORA3	1.0248	2.03468	0.0270102	adenosine A3 receptor
LOC100138951	0.60373	1.51964	0.0267383	CD33 antigen-like
PTGIS	3.89691	14.8966	0.0268978	prostaglandin I2 synthase
SDSL	0.853311	1.80664	0.0271101	serine dehydratase like
LOC100297044	0.791585	1.73098	0.0278391
ACTN2	3.35235	10.2131	0.0281727	actinin alpha 2
FMOD	1.68335	3.21173	0.0281599	fibromodulin
C27H4orf47	-0.823573	-1.76978	0.0282446	chromosome 27 open reading frame, human C4orf47
LOC785582	-4.28012	-19.4287	0.0280815
TNS1	0.906141	1.87403	0.0278596	tensin 1
KCNJ2	0.674448	1.59599	0.027997	potassium voltage-gated channel subfamily J member
LOC785168	0.782955	1.72065	0.0292067
BOLA-NC1	-0.806195	-1.74859	0.0295267	non-classical MHC class I antigen
PDLIM3	3.66911	12.7208	0.0292967	PDZ and LIM domain 3
NEB	0.73409	1.66335	0.0293483	nebulin
ALPK1	0.667188	1.58798	0.0300541	alpha kinase 1
CD300LF	0.795198	1.73532	0.0300235
LOC789732	1.41445	2.66558	0.0305694
LOC614922	1.25239	2.38235	0.0310906
RAB44	0.94347	1.92315	0.031485	RAB44, member RAS oncogene family
TBX3	2.16339	4.47966	0.0334111	T-box transcription factor 3
LOC112449073	1.8738	3.66495	0.0332472
ARHGAP22	0.756984	1.68995	0.03488	Rho GTPase activating protein 22
NLRP1	0.70363	1.6286	0.0353994	NLR family pyrin domain containing 1
LOC100139670	0.744702	1.67563	0.0372143
NUDT10	-1.71222	-3.27664	0.0372066	nudix (nucleoside diphosphate linked moiety X)-type
ATP9A	0.687432	1.61041	0.0372496	ATPase phospholipid transporting 9A (putative)
ATF3	0.641711	1.56018	0.0370436	activating transcription factor 3
PRKAA2	1.1458	2.21269	0.0378521	protein kinase AMP-activated catalytic subunit
CNN1	2.91296	7.53161	0.0390218	calponin 1
STUM	-2.7442	-6.7002	0.0387189	stum, mechanosensory transduction mediator homolog
TNFRSF11B	3.12864	8.7461	0.0388956	TNF receptor superfamily member 11b
GTF2IRD2	1.06011	2.08509	0.0386321	GTF2I repeat domain containing 2
ITGA9	1.03446	2.04834	0.0383461	integrin, alpha 9
LOC504773	0.692635	1.61623	0.04058	regakine 1
GGT5	0.592376	1.50773	0.0402897	gamma-glutamyltransferase 5
MAFF	0.89482	1.85938	0.0403555	MAF bZIP transcription factor F
SMPD3	0.705447	1.63065	0.0405042	sphingomyelin phosphodiesterase 3
TRPC6	0.620783	1.53771	0.04097	transient receptor potential cation channel,
LOC112445190	-1.71789	-3.28955	0.0417187
LOC100337081	0.884331	1.84591	0.0426512
IQCD	0.986067	1.98078	0.0423737	IQ motif containing D
OAS1Y	0.90746	1.87574	0.0423698	2',5'-oligoadenylate synthetase 1, 40/46kDa
LOC100298356	0.872376	1.83068	0.0426744
SDS	0.622804	1.53987	0.0424189	serine dehydratase
ACOD1	0.587048	1.50217	0.0428278	aconitate decarboxylase 1
CHRM3	1.50113	2.83065	0.0428367	cholinergic receptor muscarinic 3
AFAP1	0.803015	1.74474	0.0427733	actin filament associated protein 1
FHAD1	1.03474	2.04875	0.042974	forkhead associated phosphopeptide binding domain 1
HBA1	5.27292	38.664	0.0427492	hemoglobin subunit alpha 1
KRT25	1.23082	2.347	0.0433767	keratin 25
LOC100296627	-1.43987	-2.71296	0.0450378
DCBLD1	0.622653	1.5397	0.0451216	discoidin, CUB and LCCL domain containing 1
COL6A1	2.01677	4.04677	0.0461312	collagen type VI alpha 1 chain
LOC523963	-2.76595	-6.80194	0.0461516
CAV1	1.42913	2.69284	0.0472874	caveolin 1
MB	5.22209	37.3255	0.047168	myoglobin
CA3	3.46323	11.029	0.04796	carbonic anhydrase 3
RASSF6	0.755868	1.68865	0.0478986	Ras association domain family member 6
THY1	1.97465	3.93032	0.0476017	Thy-1 cell surface antigen
ISG15	1.01636	2.02281	0.047516	ISG15 ubiquitin-like modifier
ERICH5	1.27707	2.42346	0.0487749	glutamate rich 5
LXN	-0.86686	-1.82369	0.0484774	latexin
CYP2J2	0.725076	1.65299	0.0486373	cytochrome P450 family 2 subfamily J member 2
LOC107131241	0.886699	1.84894	0.0483616
ACSM4	0.889005	1.8519	0.049036	acyl-CoA synthetase medium chain family member 4
TNNC1	5.14938	35.4909	0.0492454	troponin C1, slow skeletal and cardiac type
IFITM3_1	0.824503	1.77093	0.0499833	interferon induced transmembrane protein 3
LOC784058	3.01636	8.09123	0.0500639
PI16	0.601037	1.51681	0.050484	peptidase inhibitor 16
ANGPT4	0.986271	1.98106	0.0502942	angiopoietin 4
LOC101903572	0.883268	1.84455	0.0500449
UCHL3	0.585989	1.50107	0.0504416	ubiquitin C-terminal hydrolase L3
LOC519145	-1.63541	-3.10676	0.0503567
LMOD1	2.38901	5.23798	0.0506316	leiomodin 1
PCOLCE2	5.06945	33.5782	0.0506474	procollagen C-endopeptidase enhancer 2
VLDLR	0.632306	1.55004	0.0503609	very low density lipoprotein receptor
CLEC3B	2.66255	6.33149	0.0501212	C-type lectin domain family 3 member B
LOC101906363	3.41051	10.6332	0.0499079
ASB4	-2.7557	-6.75381	0.0499594	ankyrin repeat and SOCS box containing 4
MPO	1.05714	2.08081	0.0499334	myeloperoxidase
LOC790312	-2.68417	-6.42712	0.0499089
GPR87	0.852891	1.80612	0.0496974	G protein-coupled receptor 87
	Up	153
	Down	25
	Total	178

## Sheet: Supplementary File S2C
Supplementary File S2C. Differentially expressed leukovyte genes between the primiparous cows offered high (n=6) and medium (n=5) concentrate diets.
Gene symbol	Log₂ fold change	Fold change	P (BH)	Name
NRP1	0.991063	1.98765	5.19198e-05	neuropilin 1
DMBT1	3.38383	10.4384	6.02323e-05	deleted in malignant brain tumors 1
SYNM	-3.86825	-14.6036	6.26622e-05	synemin, intermediate filament protein
DES	-7.71934	-210.743	6.85293e-05	desmin
MYH7	-5.90544	-59.9396	0.000100587	myosin heavy chain 7
ACTA1	-6.52965	-92.3892	0.000602182	actin, alpha 1, skeletal muscle
AOX1	-5.12926	-34.9995	0.000880992	aldehyde oxidase 1
LAMA3	1.43916	2.71164	0.00164818	laminin subunit alpha 3
KLRF2	5.50821	45.5131	0.00169064	killer cell lectin like receptor F2
AIF1	0.655019	1.57464	0.00211368	allograft inflammatory factor 1
LOC100847574	2.72105	6.59352	0.00227379
MYH2	-8.09097	-272.662	0.00236322	myosin heavy chain 2
IL5RA	-1.00437	-2.00607	0.00244247	interleukin 5 receptor subunit alpha
TAGLN	-3.9816	-15.7972	0.00284748	transgelin
XIRP2	-7.69583	-207.337	0.00354839	xin actin binding repeat containing 2
ACTG2	-3.90141	-14.9431	0.00361483	actin, gamma 2, smooth muscle, enteric
LOC112445731	-3.09949	-8.57118	0.00376597
FLNC	-4.30036	-19.7033	0.00380147	filamin C, gamma
LOC528329	0.70527	1.63045	0.00403918
GSTO1	-0.884541	-1.84618	0.00412798	glutathione S-transferase omega 1
LOC112444495	3.1812	9.07064	0.00420308
MYH11	-1.98791	-3.96662	0.00494768	myosin heavy chain 11
RYR3	2.24573	4.74277	0.00504218	ryanodine receptor 3
LOC508459	1.23835	2.35928	0.00523723
TPM1	-1.41427	-2.66525	0.0059672	tropomyosin 1
DNER	7.95851	248.743	0.0062788	delta/notch like EGF repeat containing
EREG	2.65125	6.28211	0.00634942	epiregulin
CAV1	-2.02025	-4.05655	0.00733757	caveolin 1
FMO2	2.11829	4.34179	0.00742847	flavin containing monooxygenase 2
TRMT9B	-0.767535	-1.70236	0.00797095	tRNA methyltransferase 9B (putative)
BMX	2.00938	4.0261	0.00872497	BMX non-receptor tyrosine kinase
SFRP4	-3.52195	-11.4872	0.00913568	secreted frizzled related protein 4
LOC524236	4.84129	28.6663	0.00935075
MOCOS	0.623633	1.54075	0.0105665	molybdenum cofactor sulfurase
LOC112446750	3.56223	11.8124	0.0105878
MYBPC1	-3.73662	-13.3301	0.0106228	myosin binding protein C, slow type
ASB2	-1.27562	-2.42102	0.0123663	ankyrin repeat and SOCS box containing 2
LOC618664	1.22083	2.3308	0.0131194	ecto-ADP-ribosyltransferase 5-like
ADGRG3	1.16788	2.24681	0.0144365	adhesion G protein-coupled receptor G3
STON2	-0.602739	-1.5186	0.0144623	stonin 2
LOC112441636	4.45399	21.9172	0.0147658
TNFAIP6	1.55778	2.944	0.0148668	TNF alpha induced protein 6
CRTAC1	-1.9649	-3.90386	0.0149716	cartilage acidic protein 1
LOC786348	2.12518	4.36258	0.0150904
LOC100337244	1.27396	2.41825	0.0152553
SORT1	0.91884	1.89059	0.0152994	sortilin 1
SERPINB4	2.18338	4.54217	0.0158322	serpin family B member 4
OR12D2	3.72135	13.1898	0.0172982	olfactory receptor, family 12, subfamily D, member
HPGD	-0.81532	-1.75969	0.0180881	15-hydroxyprostaglandin dehydrogenase
LOC790312	3.38537	10.4496	0.0182006
LOC505972	1.53176	2.89139	0.0183726
LOC112445178	-6.37882	-83.2176	0.0185532
C1S	-2.63481	-6.21092	0.018649	complement C1s
LUM	-3.31269	-9.93618	0.0189046	lumican
MEGF9	0.923098	1.89618	0.0195207	multiple EGF like domains 9
LOC100300483	-1.63216	-3.09977	0.0197247
DEFB7	1.25537	2.38729	0.0205388	defensin beta 7
LOC512869	2.42495	5.37009	0.0206008
TMIGD2	-1.19043	-2.28222	0.0208908	transmembrane and immunoglobulin domain containing 2
CYP17A1	-3.35287	-10.2168	0.0209028	cytochrome P450, family 17, subfamily A,
LOC511695	2.81707	7.0473	0.0212233
MERTK	0.906467	1.87445	0.0215364	MER proto-oncogene, tyrosine kinase
ALPL	1.73537	3.32965	0.0217074	alkaline phosphatase, liver/bone/kidney
TNNT1	-6.08366	-67.8208	0.0217251	troponin T1, slow skeletal type
MYL2	-6.00413	-64.1834	0.0217399	myosin light chain 2
LINGO2	-1.70657	-3.26384	0.0217971	leucine rich repeat and Ig domain containing 2
PDXK	0.608219	1.52438	0.0219876	pyridoxal kinase
S100A8	0.840037	1.7901	0.0220529	S100 calcium binding protein A8
CLEC6A	1.14502	2.2115	0.0220719	C-type lectin domain containing 6A
ADSSL1	-1.8067	-3.49842	0.0225986	adenylosuccinate synthase like 1
CNN1	-3.43055	-10.782	0.0235837	calponin 1
LYPD8	-1.55103	-2.93027	0.024792	LY6/PLAUR domain containing 8
PROK2	1.04013	2.05641	0.0248468	prokineticin 2
SPARCL1	-2.55648	-5.88273	0.0257499	SPARC like 1
LXN	1.00172	2.00239	0.0262554	latexin
ANG2	1.0257	2.03594	0.0270009	angiogenin 2
S100A9	0.812645	1.75643	0.0276404	S100 calcium binding protein A9
CDH13	-2.85386	-7.2293	0.027776	cadherin 13
ABCA6	0.845869	1.79735	0.0277847	ATP binding cassette subfamily A member 6
COL5A2	-2.75117	-6.73263	0.0278902	collagen type V alpha 2 chain
BST1	0.875277	1.83436	0.0280204	bone marrow stromal cell antigen 1
LOC100337108	4.44269	21.7461	0.0282144
JAG2	-1.42354	-2.68243	0.0285371	jagged canonical Notch ligand 2
CCDC80	-1.90059	-3.73366	0.0288088	coiled-coil domain containing 80
PTGIS	-3.88474	-14.7715	0.0292106	prostaglandin I2 synthase
LOC100297044	-0.794634	-1.73464	0.0293684
LOC100298573	-1.43045	-2.69531	0.0294547
LOC617785	0.727049	1.65525	0.0294551
NRG1	0.911113	1.8805	0.0304704	neuregulin 1
LOC107131323	0.673329	1.59475	0.0316389
TNFRSF11B	-5.42506	-42.964	0.0323786	TNF receptor superfamily member 11b
TTC7B	-1.13621	-2.19802	0.0329674	tetratricopeptide repeat domain 7B
CYP21	-1.94112	-3.84002	0.0330969	cytochrome P450, subfamily XXI (steroid
PDLIM3	-3.64386	-12.5	0.0332255	PDZ and LIM domain 3
CFI	1.23886	2.36012	0.0332622	complement factor I
RET	0.596012	1.51153	0.0332974	ret proto-oncogene
LOC112445196	-1.27117	-2.41357	0.0349623
EPB41L4A	-0.953356	-1.93637	0.0361142	erythrocyte membrane protein band 4.1 like 4A
COL4A2	-1.90982	-3.75763	0.0361735	collagen type IV alpha 2 chain
MMP9	0.975586	1.96644	0.0361963	matrix metallopeptidase 9
HEPACAM2	0.970684	1.95977	0.0362473	HEPACAM family member 2
ETV5	0.837433	1.78687	0.0383523	ETS variant 5
CCDC194	-1.32756	-2.50977	0.0386032
LOC100337355	1.8613	3.63335	0.0388245
LOC512464	0.892819	1.8568	0.0388474	solute carrier family 11 (proton-coupled divalent
ANKRD66	-1.50017	-2.82876	0.0394999	ankyrin repeat domain 66
AKAP12	-0.792908	-1.73256	0.0396856	A-kinase anchoring protein 12
ADORA3	-0.962667	-1.94891	0.0397127	adenosine A3 receptor
LOC101905403	-0.819984	-1.76539	0.0397798
LOC784535	-1.41761	-2.67142	0.0400242
LOC521224	0.695557	1.61951	0.0400357
UROS	0.642587	1.56113	0.040103	uroporphyrinogen III synthase
CD14	0.607158	1.52326	0.0403453	CD14 molecule
DCN	-2.87642	-7.34326	0.040381	decorin
CA3	-5.3547	-40.919	0.0405457	carbonic anhydrase 3
TTN	-1.21461	-2.32079	0.0408139	titin
LOXL4	-0.898544	-1.86418	0.043181	lysyl oxidase like 4
ID1	1.55915	2.94679	0.0458786	inhibitor of DNA binding 1, HLH protein
MRAS	-0.766511	-1.70115	0.0460054	muscle RAS oncogene homolog
LOC520016	1.41879	2.67361	0.047626
ADGRA1	-1.7846	-3.44523	0.0477325	adhesion G protein-coupled receptor A1
LOC112445156	-1.19867	-2.29527	0.0477582
KANK2	-0.873124	-1.83162	0.0477891	KN motif and ankyrin repeat domains 2
MCF2L	0.890597	1.85394	0.0478604	MCF.2 cell line derived transforming sequence like
HBA1	-5.22084	-37.2931	0.0479486	hemoglobin subunit alpha 1
CCL5	-0.656011	-1.57572	0.0488299	C-C motif chemokine ligand 5
LOC107131803	1.9992	3.99778	0.0498199
IDO1	-0.678676	-1.60067	0.049894	indoleamine 2,3-dioxygenase 1
	Up	61
	Down	67
	Total	128

## Sheet: Supplementary File S2D
Supplementary File S2D. Top 20 upregulated circulating leukocyte genes in the primiparous cows fed with high concentrate (n = 6)
compared with those fed with low concentrate (n = 6) as ranked by the P values.
Gene symbol	Fold change	P*	Name	Selected GO functions
LOC512869	19.58	6.368e-06	ring finger protein 213-like	Not availabe
MMP9	3.28	5.114e-05	matrix metallopeptidase 9	immune system process, metabolic process, leukocyte proliferation, developmental process, response to stimulus
LOC505972	5.06	5.131e-05	fibroin heavy chain	Not availabe
SERPINB4	9.98	5.145e-05	serpin family B member 4	immune system process, metabolic process
DUSP1	1.72	5.338e-05	dual specificity phosphatase 1	immune system process, metabolic process, developmental process, response to stimulus
PADI4	1.8	5.348e-05	peptidyl arginine deiminase 4	immune system process, metabolic process, developmental process
ACSL6	1.8	5.483e-05	acyl-CoA synthetase long chain family member 6	metabolic process, leukocyte proliferation, developmental process
CFP	1.58	6.419e-05	complement factor properdin	immune system process, response to stimulus
SLC40A1	1.66	7.144e-05	solute carrier family 40 member 1	iron ion transmembrane transporter activity, protein binding, peptide hormone binding, response to stimulus
HK3	1.53	7.289e-05	hexokinase 3	metabolic process
SLC11A1	1.71	7.494e-05	solute carrier family 11 member 1	immune system process, metabolic process, leukocyte proliferation,
ADGRG3	3.04	9.122e-05	adhesion G protein-coupled receptor G3	immune system process, metabolic process, developmental process, response to stimulus
PILRA	1.57	9.142e-05	paired immunoglobin like type 2 receptor alpha	immune system process
COL1A2	27.18	0.0001023	collagen type I alpha 2 chain	immune system process, metabolic process, developmental process, response to stimulus
HCK	1.55	0.0001375	HCK proto-oncogene, Src family tyrosine kinase	developmental process
LOC786348	7.43	0.0001387	serpin B4-like	immune system process
ZFYVE28	1.78	0.0001391	zinc finger FYVE-type containing 28	protein binding, metal ion binding
PRODH	1.63	0.0001482	proline dehydrogenase (oxidase) 1	metabolic process
MSRB1	1.61	0.0002183	methionine sulfoxide reductase B1	immune system process, metabolic process, response to stimulus
RIDA	1.6	0.0002831	reactive intermediate imine deaminase A homolog	metabolic process
* Adjusted with Benjamini-Hochberg method.

## Sheet: Supplementary File S2E
Supplementary File S2E. Top 20 downregulated circulating leukocyte genes in the primiparous cows fed with high concentrate (n = 6)
compared with those fed with low concentrate (n = 6) as ranked by the P values.
Gene symbol	Fold change	P*	Name	Selected GO functions
LOC786015	-3.01	0.001411	HIG1 hypoxia inducible domain family, member 1A- like	metabolic process
LOC617313	-3.76	0.00167	granzyme H	metabolic process
LOC112445731	-7.59	0.001679	zinc finger protein OZF-like	metal ion binding
EPCAM	-2.4	0.002156	epithelial cell adhesion molecule	developmental process
NKG7	-1.81	0.002215	natural killer cell granule protein 7	immune system process
PPP1R1B	-2.89	0.002315	protein phosphatase 1 regulatory inhibitor subunit	metabolic process
GRM8	-5.37	0.002397	glutamate metabotropic receptor 8	response to stimulus
GZMK	-3.75	0.002434	granzyme K	metabolic process
ZWILCH	-1.53	0.002665	zwilch kinetochore protein	response to stimulus
KLHL14	-1.68	0.004751	kelch like family member 14	immune system process
CD96	-1.51	0.004784	CD96 molecule	immune system process, metabolic process, response to stimulus
SLC38A11	-2.61	0.00489	solute carrier family 38 member 11	amino acid transmembrane transporter activity, protein binding
LOC112441504	-8.31	0.00497	UL16-binding protein 3-like	not available
FCRL3	-1.59	0.005174	Fc receptor like 3	immune system process, metabolic process, developmental process, response to stimulus
AOX1	-12.6	0.005573	aldehyde oxidase 1	metabolic process
CAPN5	-3.05	0.006491	calpain 5	immune system process
SAMD3	-1.75	0.007254	sterile alpha motif domain containing 3	immune system process
BACE1	-2.05	0.0074	beta-secretase 1	immune system process, metabolic process
ULBP21	-12.66	0.007403	UL16 binding protein 21	immune system process, response to stimulus
CCDC194	-2.69	0.007726	coiled-coil domain containing 194	immune system process
* Adjusted with Benjamini-Hochberg method.

## Sheet: Supplementary File S2F
Supplementary File S2F. Upregulated DEGs invloved in top 20 GO functions between the primiparous cows offered high (n=6) and low (n=6) concentrate diets.
Gene symbol	GO Function
ACOD1	regulation of immune system process; immune system process; regulation of immune response; positive regulation of immune system process
ACVR1B	cell surface receptor signaling pathway; regulation of immune system process; regulation of cell motility; regulation of locomotion; regulation of cell migration; regulation of multicellular organismal process
ADAM8	chemotaxis; taxis; regulation of cytokine production; regulation of immune system process; regulation of cell motility; immune system process; regulation of locomotion; regulation of immune response; regulation of cell migration; regulation of multicellular organismal process; positive regulation of immune system process
ADGRG3	cell surface receptor signaling pathway; regulation of cell motility; immune system process; regulation of locomotion; regulation of cell migration
ANGPTL3	regulation of cell motility; regulation of locomotion; regulation of cell migration; regulation of multicellular organismal process
ARG2	regulation of cytokine production; regulation of immune system process; defense response; innate immune response; immune system process; defense response to other organism; biological process involved in interspecies interaction between organisms; regulation of immune response; regulation of multicellular organismal process; immune response; response to external stimulus
ATF3	response to external stimulus
BCL6	regulation of cytokine production; regulation of immune system process; immune system process; regulation of immune response; regulation of multicellular organismal process; immune response; positive regulation of immune system process
BMP1	regulation of multicellular organismal process
BST1	regulation of immune system process; regulation of cell motility; regulation of locomotion; regulation of cell migration
C1RL	regulation of immune system process; immune system process; regulation of immune response; immune response; positive regulation of immune system process
C5AR1	cell surface receptor signaling pathway; chemotaxis; taxis; regulation of cytokine production; regulation of immune system process; defense response; regulation of cell motility; immune system process; defense response to other organism; biological process involved in interspecies interaction between organisms; regulation of locomotion; regulation of immune response; regulation of cell migration;…
C5AR2	cell surface receptor signaling pathway; chemotaxis; taxis; regulation of cytokine production; regulation of immune system process; regulation of cell motility; immune system process; regulation of locomotion; regulation of immune response; regulation of cell migration; regulation of multicellular organismal process; positive regulation of immune system process
CAPN3	regulation of multicellular organismal process
CARMIL1	regulation of cell motility; regulation of locomotion; regulation of cell migration
CATHL6	defense response; defense response to other organism; biological process involved in interspecies interaction between organisms; response to external stimulus
CCL16	chemotaxis; taxis
CCR1	cell surface receptor signaling pathway; regulation of immune system process; regulation of cell motility; regulation of locomotion; regulation of cell migration; positive regulation of immune system process
CD101	regulation of immune system process; regulation of multicellular organismal process; positive regulation of immune system process
CD14	regulation of cytokine production; regulation of immune system process; defense response; innate immune response; immune system process; defense response to other organism; biological process involved in interspecies interaction between organisms; regulation of immune response; regulation of multicellular organismal process; immune response; response to external stimulus
CD163	defense response
CD24	regulation of cytokine production; regulation of immune system process; immune system process; regulation of multicellular organismal process; response to external stimulus; positive regulation of immune system process
CFP	regulation of immune system process; defense response; innate immune response; immune system process; defense response to other organism; biological process involved in interspecies interaction between organisms; regulation of immune response; immune response; response to external stimulus; positive regulation of immune system process
CHI3L1	regulation of cytokine production; defense response; regulation of multicellular organismal process; response to external stimulus
CLEC4A	regulation of cytokine production; immune system process; regulation of multicellular organismal process
CLEC4D	cell surface receptor signaling pathway; pattern recognition receptor activity; regulation of immune system process; defense response; immune system process; defense response to other organism; biological process involved in interspecies interaction between organisms; regulation of immune response; immune response; response to external stimulus; positive regulation of immune system process
CLEC4E	cell surface receptor signaling pathway; pattern recognition receptor activity; regulation of cytokine production; regulation of immune system process; defense response; immune system process; defense response to other organism; biological process involved in interspecies interaction between organisms; regulation of immune response; regulation of multicellular organismal process; response to exte…
CLEC5A	regulation of cytokine production; biological process involved in interspecies interaction between organisms; regulation of multicellular organismal process
COL1A1	regulation of cell motility; regulation of locomotion; regulation of cell migration; regulation of multicellular organismal process; response to external stimulus
COL1A2	cell surface receptor signaling pathway
COL3A1	cell surface receptor signaling pathway; regulation of immune system process; regulation of cell motility; regulation of locomotion; regulation of immune response; regulation of cell migration
CXCL13	chemotaxis; taxis; regulation of immune system process; defense response; regulation of cell motility; immune system process; defense response to other organism; biological process involved in interspecies interaction between organisms; regulation of locomotion; regulation of cell migration; regulation of multicellular organismal process; response to external stimulus; positive regulation of immu…
CXCR1	cell surface receptor signaling pathway; chemotaxis; taxis
CXCR2	cell surface receptor signaling pathway; chemotaxis; taxis
DACH1	regulation of cell motility; regulation of locomotion; regulation of cell migration
DCN	regulation of cell motility; regulation of locomotion; regulation of cell migration; regulation of multicellular organismal process
DEFB1	chemotaxis; taxis; defense response; regulation of cell motility; defense response to other organism; biological process involved in interspecies interaction between organisms; regulation of locomotion; response to external stimulus
DEFB10	chemotaxis; taxis
DEFB7	chemotaxis; taxis
DISC1	regulation of multicellular organismal process
DLC1	regulation of cell motility; regulation of locomotion; regulation of cell migration
DOCK4	regulation of cell motility; regulation of locomotion; regulation of cell migration; regulation of multicellular organismal process
DUSP1	regulation of immune system process; regulation of cell motility; regulation of locomotion; regulation of cell migration
EGR2	regulation of multicellular organismal process
EREG	cell surface receptor signaling pathway; regulation of cytokine production; regulation of immune system process; regulation of immune response; regulation of multicellular organismal process; positive regulation of immune system process
FES	regulation of immune system process; regulation of cell motility; immune system process; regulation of locomotion; regulation of multicellular organismal process; immune response; response to external stimulus; positive regulation of immune system process
FN1	cell surface receptor signaling pathway; regulation of cytokine production; regulation of immune system process; defense response; regulation of cell motility; biological process involved in interspecies interaction between organisms; regulation of locomotion; regulation of cell migration; regulation of multicellular organismal process
FOS	cell surface receptor signaling pathway; regulation of immune system process; regulation of multicellular organismal process; response to external stimulus; positive regulation of immune system process
GAB2	cell surface receptor signaling pathway
GADD45A	regulation of cell motility; regulation of locomotion; regulation of cell migration; regulation of multicellular organismal process; response to external stimulus
GPR87	cell surface receptor signaling pathway
HCK	immune system process; immune response
HLX	regulation of immune system process; immune system process; regulation of immune response; regulation of multicellular organismal process; positive regulation of immune system process
HMOX1	biological process involved in interspecies interaction between organisms
HP	cell surface receptor signaling pathway; defense response; immune system process; defense response to other organism; biological process involved in interspecies interaction between organisms; response to external stimulus
HRH2	regulation of multicellular organismal process
IL17RD	cell surface receptor signaling pathway; regulation of multicellular organismal process
IL1A	cell surface receptor signaling pathway; regulation of cytokine production; defense response; immune system process; regulation of multicellular organismal process; immune response
IL1RAP	cell surface receptor signaling pathway; regulation of cytokine production; regulation of multicellular organismal process
KCNJ2	regulation of multicellular organismal process
KREMEN1	cell surface receptor signaling pathway; regulation of multicellular organismal process
LAMA3	regulation of cell motility; regulation of locomotion; regulation of cell migration; regulation of multicellular organismal process
LGR6	regulation of cell motility; regulation of locomotion; regulation of cell migration
LOC100337213	cell surface receptor signaling pathway
LOC112447333	cell surface receptor signaling pathway
LOC527744	cell surface receptor signaling pathway
LST1	immune system process; immune response
LTF	regulation of cytokine production; regulation of immune system process; defense response; innate immune response; immune system process; defense response to other organism; biological process involved in interspecies interaction between organisms; regulation of immune response; regulation of multicellular organismal process; immune response; response to external stimulus
MAPK13	regulation of cytokine production; regulation of multicellular organismal process
MMP8	regulation of cytokine production; regulation of immune system process; regulation of multicellular organismal process; positive regulation of immune system process
MMP9	regulation of cell motility; immune system process; regulation of locomotion; regulation of cell migration; regulation of multicellular organismal process
MSRB1	defense response; innate immune response; immune system process; defense response to other organism; biological process involved in interspecies interaction between organisms; immune response; response to external stimulus
MZB1	regulation of immune system process; positive regulation of immune system process
NDRG1	immune system process
NECTIN2	regulation of immune system process; biological process involved in interspecies interaction between organisms; regulation of immune response; positive regulation of immune system process
NFAM1	regulation of cytokine production; regulation of immune system process; regulation of immune response; regulation of multicellular organismal process; positive regulation of immune system process
NFIL3	immune system process; immune response
NLRP1	regulation of cytokine production; defense response; innate immune response; immune system process; defense response to other organism; biological process involved in interspecies interaction between organisms; regulation of multicellular organismal process; immune response; response to external stimulus
NLRP12	regulation of cytokine production; regulation of multicellular organismal process
NRG1	chemotaxis; taxis
NRP1	cell surface receptor signaling pathway; chemotaxis; taxis; biological process involved in interspecies interaction between organisms
OSCAR	cell surface receptor signaling pathway
PDZD3	cell surface receptor signaling pathway
PGLYRP1	defense response; innate immune response; immune system process; defense response to other organism; biological process involved in interspecies interaction between organisms; immune response; response to external stimulus
PGLYRP4	pattern recognition receptor activity; defense response; immune system process; defense response to other organism; biological process involved in interspecies interaction between organisms; immune response; response to external stimulus
PIGR	cell surface receptor signaling pathway; regulation of immune system process; regulation of immune response
PKD2	cell surface receptor signaling pathway
PLAUR	cell surface receptor signaling pathway
PLIN3	response to external stimulus
PLXND1	regulation of multicellular organismal process
PRKAA2	cell surface receptor signaling pathway; response to external stimulus
PROK2	chemotaxis; taxis; regulation of multicellular organismal process
PTAFR	cell surface receptor signaling pathway; pattern recognition receptor activity; chemotaxis; taxis; defense response
RECK	cell surface receptor signaling pathway; regulation of cell motility; regulation of locomotion; regulation of cell migration; regulation of multicellular organismal process
S100A12	defense response; innate immune response; immune system process; defense response to other organism; biological process involved in interspecies interaction between organisms; immune response; response to external stimulus
S100A8	chemotaxis; taxis; defense response; innate immune response; immune system process; defense response to other organism; biological process involved in interspecies interaction between organisms; immune response; response to external stimulus
S100A9	chemotaxis; taxis; defense response; innate immune response; immune system process; defense response to other organism; biological process involved in interspecies interaction between organisms; immune response; response to external stimulus
SCARB1	cell surface receptor signaling pathway; pattern recognition receptor activity; biological process involved in interspecies interaction between organisms; response to external stimulus
SEMA4A	cell surface receptor signaling pathway; regulation of cell motility; immune system process; regulation of locomotion; regulation of cell migration; regulation of multicellular organismal process; immune response
SKAP2	immune system process
SLC11A1	regulation of cytokine production; regulation of immune system process; defense response; immune system process; defense response to other organism; biological process involved in interspecies interaction between organisms; regulation of immune response; regulation of multicellular organismal process; response to external stimulus; positive regulation of immune system process
SLC8A1	regulation of multicellular organismal process; response to external stimulus
SOCS3	cell surface receptor signaling pathway
SOCS6	regulation of immune system process
SORT1	cell surface receptor signaling pathway
TARM1	regulation of immune system process
TGFA	cell surface receptor signaling pathway
THY1	cell surface receptor signaling pathway; regulation of immune system process; regulation of cell motility; immune system process; regulation of locomotion; regulation of immune response; regulation of cell migration; regulation of multicellular organismal process; positive regulation of immune system process
TLR4	cell surface receptor signaling pathway; pattern recognition receptor activity; regulation of cytokine production; regulation of immune system process; defense response; innate immune response; regulation of cell motility; immune system process; defense response to other organism; biological process involved in interspecies interaction between organisms; regulation of locomotion; regulation of im…
TNFAIP6	regulation of immune system process; regulation of cell motility; regulation of locomotion; regulation of cell migration; regulation of multicellular organismal process
TNFRSF8	regulation of cytokine production; regulation of multicellular organismal process; response to external stimulus
TREM1	defense response; innate immune response; immune system process; defense response to other organism; biological process involved in interspecies interaction between organisms; immune response; response to external stimulus
TYROBP	cell surface receptor signaling pathway; regulation of immune system process; immune system process; regulation of immune response; positive regulation of immune system process
VLDLR	cell surface receptor signaling pathway
WIPI1	response to external stimulus
WLS	cell surface receptor signaling pathway
