# Supplementary material for: Proportion of Concentrate in the Diet of Early Lactation Dairy Cows Has Contrasting Effects on Circulating Leukocyte Global Transcriptomic Profiles, Health and Fertility According to Parity
Source: Int J Mol Sci. 2022 Dec 20;24(1):39. doi: 10.3390/ijms24010039 (PMC9820068; doi:10.3390/ijms24010039)
Supplement: Supplementary file 1 [file ijms-24-00039-s001.zip › Supplementary File S3.xlsx]

## Sheet: RNA quality
Supplementary File S3. Quality analysis for circulating leukocyte RNA using NanoDrop 100 and Agilent BioAnalyszer 2000.
SeqName	RNA concentration (ng/µL)	Ratio 260/280	Rin
Blood020001	107.75	2.09	9.4
Blood020003	97.25	2.1	9.3
Blood020005	92.85	2.08	9.2
Blood020007	78.25	2.1	9.1
Blood020009	93.46	2.11	9.4
Blood020011	95.58	2.06	9.2
Blood020013	107.89	2.02	9
Blood020015	106.09	2.07	9
Blood020017	107.21	2.1	9.2
Blood020019	108.92	2.1	9
Blood020021	122.61	2.09	9.3
Blood020023	94.92	2.08	9.5
Blood020025	85.28	2.15	8.9
Blood020028	118.33	2.13	9.5
Blood020029	80.88	2.08	9.2
Blood020031	110.02	2.09	9.7
Blood020033	100.69	2.13	9.3
Blood020035	105.96	2.09	9.4
Blood020037	136.46	2.1	8.9
Blood020039	126.27	2.13	8.9
Blood020041	105.73	2.13	9.1
Blood020043	112.53	2.1	9.2
Blood020045	110.28	2.09	9.4
Blood020047	94.79	2.13	9.7
Blood020049	116.95	2.09	9.3
Blood020051	112.43	2.1	9.5
Blood020053	112.27	2.09	9.7
Blood020055	80.69	2.09	9.5
Blood020057	124.28	2.08	9.5
Blood020059	138.32	2.09	9
Blood020061	145.78	2.07	9.4
Blood020063	71.41	2.09	9.6
Blood020065	121.68	2.14	9
Blood020067	137.65	2.11	9.2
Blood020069	105.74	2.09	9.4
Blood020071	129.21	2.09	8.7
Blood020073	169.425	2.06	9.3
Blood020075	116.12	2.07	9.6
Blood020077	82.685	2.07	9.7
Blood020079	88.07	2.08	9.5
Blood020081	74.47	2.08	9.7
Blood020083	126.42	2.07	9.7
Blood020085	144.115	2.07	9.2
Blood020087	120.03	2.07	9.7
Blood020089	143.875	2.13	9.5
Blood020091	148.69	2.12	9.1
Blood020093	122.775	2.12	9.1
Blood020095	139.025	2.11	9.8
Blood020097	173.645	2.01	9.4
Blood020099	151.865	2.12	9
Blood020101	125.935	2.1	8.9
Blood020103	159.89	2.12	9.9
Blood020105	162.8	2.1	9.2
Blood020107	164.47	2.11	9.1
Blood020109	118.53	2.08	9.8
Blood020111	77.36	2.14	9.1
Blood020113	102	2.11	9.4
Blood020115	169.88	2.12	9.1
Blood020117	164.065	2.1	9.1
Blood020119	168.1	2.12	8.9
Blood020121	89.83	2.12	9.2
Blood020123	83.39	2.1	8.8
